# Supplementary material for: Prediction of prime editing insertion efficiencies using sequence features and DNA repair determinants
Source: Nat Biotechnol. 2023 Feb 16;41(10):1446–56. doi: 10.1038/s41587-023-01678-y (PMC10567557; doi:10.1038/s41587-023-01678-y)
Supplement: Supplementary file 3 — Supplementary Table 5: Gene fragments. Supplementary Table 6: pegRNA used in this study. [file 41587_2023_1678_MOESM3_ESM.xlsx]

## Sheet: ST5_gene_fragments
name	sequence
blastR	GAAGTGCCATTCCGCCTGACCTAGCTAGGCCGGCCTGCTCTGGTGCCTGGCCTCGCGCCGCCGTGTATCGCCCCGCCCTGGGCGGCAAGGCTGGCCCGGTCGGCACCAGTTGCGTGAGCGGAAAGATGGCCGCTTCCCGGCCCTGCTGCAGGGAGCTCAAAATGGAGGACGCGGCGCTCGGGAGAGCGGGCGGGTGAGTCACCCACACAAAGGAAAAGGGCCTTTCCGTCCTCAGCCGTCGCTTCATGTGACTCCACGGAGTACCGGGCGCCGTCCAGGCACCTCGATTAGTTCTCGAGCTTTTGGAGTACGTCGTCTTTAGGTTGGGGGGAGGGGTTTTATGCGATGGAGTTTCCCCACACTGAGTGGGTGGAGACTGAAGTTAGGCCAGCTTGGCAC…
puroR	TCGTACCGGTCGTCTCTTAGGCACCGGGCTTGCGGGTCATGCACCAGGTGCGCGGTCCTTCGGGCACCTCGACGTCGGCGGTGACGGTGAAGCCGAGCCGCTCGTAGAAGGGGAGGTTTCTGGGAGCGGAGGTTTCAAGGAAGGCTGGGACCCCGGCCCTCTCTGCCGCTTCCACTCCAGGGAGCACTACAGCGCTGCCCAGACCCTTGCCTTGGTGGTCGGGCGATACGCCGACGGTGGCCAGGAACCACGCGGGCTCCTTGGGCCGGTGCGGCGCCAGGAGGCCTTCCATCTGTTGCTGCGCGGCCAGCCGGGAACCGCTCAACTCGGCCATTCTAGGCCCGATTTCTGCGAACACGGCTCCAGCTTCAACGCTCTCGGGTGTGGTCCAGACAGCTA…
CLYBL_stuffer	ACATGGTCTCGCACCGGTGGTGCAGACTGTCACTAGTTTTAGAGCTAGAAATAGCAAGTTAAAATAAGGCTAGTCCGTTATCAACTTGAAAAAGTGGCACCGAGTCGGTGCCCCAGACTCTCCTACTGGAGACACAGGTAGAGACGACGTAGCTGACGTCTCTTCTGCACTTTTTTTAAGCTTGGGCCGCTCGAGGTACCTCTCTACAGAGACCGAGT
EMX1_stuffer	ACATGGTCTCGCACCGAGTCCGAGCAGAAGAAGAAGTTTTAGAGCTAGAAATAGCAAGTTAAAATAAGGCTAGTCCGTTATCAACTTGAAAAAGTGGCACCGAGTCGGTGCAATGCGCCACCGGTTGATGTGATGGGAGAGAGACGACGTAGCTGACGTCTCTTGCTCGGTTTTTTTAAGCTTGGGCCGCTCGAGGTACCTCTCTACAGAGACCGAGT
FANCF_stuffer	ACATGGTCTCGCACCGGAATCCCTTCTGCAGCACCGTTTTAGAGCTAGAAATAGCAAGTTAAAATAAGGCTAGTCCGTTATCAACTTGAAAAAGTGGCACCGAGTCGGTGCAGACCGCCAGAAGCTCGGAAAAGCGATAGAGACGACGTAGCTGACGTCTCTGAAGGGATTTTTTTAAGCTTGGGCCGCTCGAGGTACCTCTCTACAGAGACCGAGT
HEK3_stuffer	ACATGGTCTCGCACCGGCCCAGACTGAGCACGTGAGTTTTAGAGCTAGAAATAGCAAGTTAAAATAAGGCTAGTCCGTTATCAACTTGAAAAAGTGGCACCGAGTCGGTGCTGGAGGAAGCAGGGCTTCCTTTCCTCTGAGAGACGACGTAGCTGACGTCTCTCAGTCTGTTTTTTTAAGCTTGGGCCGCTCGAGGTACCTCTCTACAGAGACCGAGT
TREX1-T2A-mScarlet	ATGGGAAGCCAGGCCCTGCCCCCCGGGCCCATGCAGACACTCATATTTTTTGACATGGAAGCGACCGGTTTGCCATTCTCCCAACCTAAGGTTACTGAGCTGTGCCTTCTCGCCGTGCACAGATGCGCTCTCGAGAGCCCACCTACAAGTCAGGGACCTCCCCCAACAGTCCCTCCGCCCCCAAGGGTGGTGGACAAGCTGTCCCTGTGCGTGGCCCCTGGGAAGGCTTGCAGTCCCGCCGCCAGCGAAATCACTGGCCTTTCAACCGCTGTGTTGGCTGCCCACGGGAGGCAGTGTTTCGATGATAATCTGGCTAATCTGTTGCTGGCTTTCTTAAGGCGTCAGCCTCAACCATGGTGCCTGGTGGCACATAATGGAGATCGTTATGACTTCCCCCTG…
TREX2-T2A-emiRFP670	ATGTCCGAGGCTCCGCGGGCTGAGACCTTTGTGTTCCTTGACTTAGAGGCAACAGGACTGCCAAGCGTCGAGCCAGAAATTGCTGAACTCAGCCTCTTCGCCGTGCACCGTAGCTCCCTCGAAAATCCTGAGCATGATGAGAGCGGGGCTCTCGTGTTACCACGAGTGCTGGATAAGTTGACGCTGTGCATGTGTCCCGAGCGACCCTTCACAGCCAAAGCATCTGAAATTACAGGTCTGAGCTCAGAGGGGTTGGCAAGATGCCGAAAGGCTGGCTTCGACGGTGCAGTCGTGCGCACACTGCAGGCCTTCCTGTCACGTCAGGCTGGTCCAATTTGCCTTGTGGCCCATAACGGATTTGACTACGACTTTCCCCTGCTGTGCGCCGAACTCAGGCGT…
FEN1-T2A-tagBFP	ATGGGAATCCAGGGGTTGGCCAAACTGATAGCCGACGTCGCCCCGTCTGCCATCCGAGAAAATGATATAAAAAGTTACTTTGGGCGCAAAGTGGCAATCGACGCCTCAATGAGCATATACCAGTTTCTTATTGCAGTCCGGCAGGGGGGGGACGTCCTTCAGAATGAGGAAGGGGAGACCACAAGTCATCTCATGGGAATGTTCTACAGGACCATCCGCATGATGGAAAATGGCATCAAACCTGTGTATGTCTTTGACGGCAAGCCCCCTCAACTTAAGTCCGGGGAACTGGCGAAACGGAGCGAGCGTCGCGCCGAGGCCGAGAAACAGCTGCAGCAGGCTCAGGCGGCAGGGGCCGAACAAGAGGTAGAAAAGTTTACTAAGCGATTGGTTAAAGTG…
empty-T2A-eGFP	ATGAGCGCGAGACGGGGAGGCGTCTCAGGTGGAAGCGGCGGGGAGGGGAGAGGATCTCTGCTGACGTGCGGGGACGTGGAGGAGAACCCCGGCCCAATGGTTAGTAAAGGAGAAGAGCTTTTTACTGGTGTGGTCCCAATCCTGGTCGAGCTGGATGGCGACGTGAATGGCCACAAGTTTTCCGTGAGCGGCGAGGGCGAGGGCGACGCTACATATGGCAAGCTGACACTTAAATTCATCTGCACCACAGGCAAGCTGCCAGTCCCCTGGCCTACACTGGTTACTACCCTGACCTACGGCGTGCAGTGTTTTAGCCGTTACCCCGATCACATGAAGCAGCACGATTTCTTTAAGAGCGCGATGCCTGAGGGATATGTGCAGGAGCGGACCATTTTTTTC…

## Sheet: ST6_pegRNAs
target	purpose	spacer	scaffold	ha	insertions	pbs	3' motif	appears_in
CLYBL	prime insertion screen	ggtggtgcagactgtcacta	gttttagagctagaaatagcaagttaaaataaggctagtccgttatcaacttgaaaaagtggcaccgagtcggtgc	CCCAGACTCTCCTACTGGAGACACAGGTCCTTAG	Set1+Set2 libraries in + 1 position	TGACAGTCTGCAC	-	Figure1, Figure2, Figure4, Figure5
EMX1	prime insertion screen	gagtccgagcagaagaagaa	gttttagagctagaaatagcaagttaaaataaggctagtccgttatcaacttgaaaaagtggcaccgagtcggtgc	AATGCGCCACCGGTTGATGTGATGGGAGCCCTTC	Set1+Set2 libraries in + 1 position	TTCTTCTGCTCGG	-	Figure1, Figure2, Figure3, Figure4, Figure5
FANCF	prime insertion screen	ggaatcccttctgcagcacc	gttttagagctagaaatagcaagttaaaataaggctagtccgttatcaacttgaaaaagtggcaccgagtcggtgc	GAGACCGCCAGAAGCTCGGAAAAGCGATCCAGGT	Set1+Set2 libraries in + 1 position	GCTGCAGAAGGGA	-	Figure1, Figure2, Figure4, Figure5
HEK3	prime insertion screen	GGCCCAGACTGAGCACGTGA	gttttagagctagaaatagcaagttaaaataaggctagtccgttatcaacttgaaaaagtggcaccgagtcggtgc	TGGAGGAAGCAGGGCTTCCTTTCCTCTGCCATCA	Set1+Set2 libraries in + 1 position	CGTGCTCAGTCTG	-	Figure1, Figure2, Figure3, Figure4, Figure5
HEK3	validation of nuclease overexpression on C with 34 nt HA	GGCCCAGACTGAGCACGTGA	gttttagagctagaaatagcaagttaaaataaggctagtccgttatcaacttgaaaaagtggcaccgagtcggtgc	TGGAGGAAGCAGGGCTTCCTTTCCTCTGCCATCA	G	CGTGCTCAGTCTG	-	Figure 3
HEK3	validation of nuclease overexpression on CAG with 34 nt HA	GGCCCAGACTGAGCACGTGA	gttttagagctagaaatagcaagttaaaataaggctagtccgttatcaacttgaaaaagtggcaccgagtcggtgc	TGGAGGAAGCAGGGCTTCCTTTCCTCTGCCATCA	CTG	CGTGCTCAGTCTG	-	Figure 3
HEK3	validation of nuclease overexpression on BCL6 recognition site with 34 nt HA	GGCCCAGACTGAGCACGTGA	gttttagagctagaaatagcaagttaaaataaggctagtccgttatcaacttgaaaaagtggcaccgagtcggtgc	TGGAGGAAGCAGGGCTTCCTTTCCTCTGCCATCA	TTCCTAGAA	CGTGCTCAGTCTG	-	Figure 3
HEK3	validation of nuclease overexpression on Myc tag with 34 nt HA	GGCCCAGACTGAGCACGTGA	gttttagagctagaaatagcaagttaaaataaggctagtccgttatcaacttgaaaaagtggcaccgagtcggtgc	CAGGGCTTCCTTTCCTCTGCCATCA	GAGGTCCTCTTCGCTGATCAGCTTCTGCTC	CGTGCTCAGTCTG	-	Figure 3
HEK3	validation of nuclease overexpression on C with 25 nt HA	GGCCCAGACTGAGCACGTGA	gttttagagctagaaatagcaagttaaaataaggctagtccgttatcaacttgaaaaagtggcaccgagtcggtgc	CAGGGCTTCCTTTCCTCTGCCATCA	G	CGTGCTCAGTCTG	-	Figure 3
HEK3	validation of nuclease overexpression on CAG with 25 nt HA	GGCCCAGACTGAGCACGTGA	gttttagagctagaaatagcaagttaaaataaggctagtccgttatcaacttgaaaaagtggcaccgagtcggtgc	CAGGGCTTCCTTTCCTCTGCCATCA	CTG	CGTGCTCAGTCTG	-	Figure 3
HEK3	validation of nuclease overexpression on BCL6 recognition site with 25 nt HA	GGCCCAGACTGAGCACGTGA	gttttagagctagaaatagcaagttaaaataaggctagtccgttatcaacttgaaaaagtggcaccgagtcggtgc	CAGGGCTTCCTTTCCTCTGCCATCA	TTCCTAGAA	CGTGCTCAGTCTG	-	Figure 3
HEK3	validation of nuclease overexpression on Myc tag with 25 nt HA	GGCCCAGACTGAGCACGTGA	gttttagagctagaaatagcaagttaaaataaggctagtccgttatcaacttgaaaaagtggcaccgagtcggtgc	CAGGGCTTCCTTTCCTCTGCCATCA	GAGGTCCTCTTCGCTGATCAGCTTCTGCTC	CGTGCTCAGTCTG	-	Figure 3
HEK3	prime insertion screen epegRNA	GGCCCAGACTGAGCACGTGA	gttttagagctagaaatagcaagttaaaataaggctagtccgttatcaacttgaaaaagtggcaccgagtcggtgc	TGGAGGAAGCAGGGCTTCCTTTCCTCTGCCATCA	Structure library	CGTGCTCAGTCTG	CGCGGTTCTATCTAGTTACGCGTTAAACCAACTAGAA	Figure4
HEK3	prime insertion screen with 18 nt insertions	GGCCCAGACTGAGCACGTGA	gtttaagagctatgctggaaacagcatagcaagtttaaataaggctagtccgttatcaacttgaaaaagtggcaccgagtcggtgc	TTTCCTCTGCCATCA	18 nt sequences libraries in + 1 position	CGTGCTCAGTCTG	-	Figure4, Figure5
HEK3-S2	prime insertion screen with 18 nt insertions	GGGCAAGCTCCATCACTTTC	gtttaagagctatgctggaaacagcatagcaagtttaaataaggctagtccgttatcaacttgaaaaagtggcaccgagtcggtgc	AAACTGAGGCCAGAA	18 nt sequences libraries in + 1 position	AGTGATGGAGCTT	-	Figure4, Figure5
HEK3-S3	prime insertion screen with 18 nt insertions	GGAGAAGTTGCTAGGATGAA	gtttaagagctatgctggaaacagcatagcaagtttaaataaggctagtccgttatcaacttgaaaaagtggcaccgagtcggtgc	TTGTTATGTCCTTTC	18 nt sequences libraries in + 1 position	ATCCTAGCAACTT	-	Figure4, Figure5
HEK3-S4	prime insertion screen with 18 nt insertions	GCTGAGTCAGAGGGACCCTT	gtttaagagctatgctggaaacagcatagcaagtttaaataaggctagtccgttatcaacttgaaaaagtggcaccgagtcggtgc	TGGAAAACCCCAAAG	18 nt sequences libraries in + 1 position	GGTCCCTCTGACT	-	Figure4, Figure5
HEK3-S5	prime insertion screen with 18 nt insertions	GCATTGCCATGCCAGCTAAG	gtttaagagctatgctggaaacagcatagcaagtttaaataaggctagtccgttatcaacttgaaaaagtggcaccgagtcggtgc	ACTCCAAAGCCACTT	18 nt sequences libraries in + 1 position	AGCTGGCATGGCA	-	Figure4, Figure5
HEK3-S6	prime insertion screen with 18 nt insertions	GCTCTCAAATCCTCGCATTT	gtttaagagctatgctggaaacagcatagcaagtttaaataaggctagtccgttatcaacttgaaaaagtggcaccgagtcggtgc	CATCTCCTGCCCAAA	18 nt sequences libraries in + 1 position	TGCGAGGATTTGA	-	Figure4, Figure5
LMNB1	prime insertion screen with codon variants	GCTGTCTCCGCCGCCCGCCA	gtttaagagctaagctggaaacagcatagcaagtttaaataaggctagtccgttatcaactcgaaagagtggcaccgagtcggtgc	atccgcggcggcacgggggtcgcagtcgc-Ins-catgg	Codon variants library in +6 position	cgggcggcggaga	-	Figure5
LMNB1_rc	prime insertion screen with codon variants	GACGGGGGTCGCAGTCGCCA	gtttaagagctaagctggaaacagcatagcaagtttaaataaggctagtccgttatcaactcgaaagagtggcaccgagtcggtgc	ctcgccgccccgctgtctccgccgcccgccatg-Ins-g	Codon variants library in +2 position	cgactgcgacccc	-	Figure5
ACTB	prime insertion screen with codon variants	GCTATTCTCGCAGCTCACCA	gtttaagagctaagctggaaacagcatagcaagtttaaataaggctagtccgttatcaactcgaaagagtggcaccgagtcggtgc	tcgacgacgagcgcggcgatatcatcatc-Ins-catgg	Codon variants library in +6 position	tgagctgcgagaa	-	Figure5
ACTB_rc	prime insertion screen with codon variants	GGCGGCGATATCATCATCCA	gtttaagagctaagctggaaacagcatagcaagtttaaataaggctagtccgttatcaactcgaaagagtggcaccgagtcggtgc	cagcgcgcccggctattctcgcagctcaccatg-Ins-g	Codon variants library in +2 position	atgatgatatcgc	-	Figure5
NOLC1	prime insertion screen with codon variants	GCGTATTGCCTGGAGGATGG	gtttaagagctaagctggaaacagcatagcaagtttaaataaggctagtccgttatcaactcgaaagagtggcaccgagtcggtgc	ctgggaaccacgcggcgaatgccggcgtccgc-Ins-ca	Codon variants library in +3 position	tcctccaggcaat	-	Figure5
TP53	prime insertion screen with codon variants	GTTCCGGGTCACTGCCATGG	gtttaagagctaagctggaaacagcatagcaagtttaaataaggctagtccgttatcaactcgaaagagtggcaccgagtcggtgc	ggctcgacgctaggatctgactgcggctcctc-Ins-ca	Codon variants library in +3 position	tggcagtgacccg	-	Figure5
TP53_rc	prime insertion screen with codon variants	GTCTGACTGCGGCTCCTCCA	gtttaagagctaagctggaaacagcatagcaagtttaaataaggctagtccgttatcaactcgaaagagtggcaccgagtcggtgc	agcagccagactgccttccgggtcactgccatg-Ins-g	Codon variants library in +2 position	aggagccgcagtc	-	Figure5
RNF2	prime insertion screen with codon variants	GTCATCTTAGTCATTACCTG	gtttaagagctaagctggaaacagcatagcaagtttaaataaggctagtccgttatcaactcgaaagagtggcaccgagtcggtgc	actcagtttatatgagttacaacgaacacctcag	Codon variants library in +1 position	gtaatgactaaga	-	Figure5
HEK3	ER-retention	GGCCCAGACTGAGCACGTGA	gttttagagctagaaatagcaagttaaaataaggctagtccgttatcaacttgaaaaagtggcaccgagtcggtgc	TGGAGGAAGCAGGGCTTCCTTTCCTCTGCCATCA	CAGCTCGTCCTT	CGTGCTCAGTCTG	-	Figure5
HEK3	ER-retention padded	GGCCCAGACTGAGCACGTGA	gttttagagctagaaatagcaagttaaaataaggctagtccgttatcaacttgaaaaagtggcaccgagtcggtgc	TGGAGGAAGCAGGGCTTCCTTTCCTCTGCCATCA	GTGGACAGCTCGTCCTTG	CGTGCTCAGTCTG	-	Figure5
HEK3	BRE-TATA	GGCCCAGACTGAGCACGTGA	gttttagagctagaaatagcaagttaaaataaggctagtccgttatcaacttgaaaaagtggcaccgagtcggtgc	TGGAGGAAGCAGGGCTTCCTTTCCTCTGCCATCA	TTTATAGGCGTGG	CGTGCTCAGTCTG	-	Figure5
HEK3	BRE-TATA padded	GGCCCAGACTGAGCACGTGA	gttttagagctagaaatagcaagttaaaataaggctagtccgttatcaacttgaaaaagtggcaccgagtcggtgc	TGGAGGAAGCAGGGCTTCCTTTCCTCTGCCATCA	GGCCTTTATAGGCGTGGG	CGTGCTCAGTCTG	-	Figure5
HEK3	Splice motif	GGCCCAGACTGAGCACGTGA	gttttagagctagaaatagcaagttaaaataaggctagtccgttatcaacttgaaaaagtggcaccgagtcggtgc	TGGAGGAAGCAGGGCTTCCTTTCCTCTGCCATCA	AACCTGAAAAAAA	CGTGCTCAGTCTG	-	Figure5
HEK3	Splice motif padded	GGCCCAGACTGAGCACGTGA	gttttagagctagaaatagcaagttaaaataaggctagtccgttatcaacttgaaaaagtggcaccgagtcggtgc	TGGAGGAAGCAGGGCTTCCTTTCCTCTGCCATCA	GAGAACCTGAAAAAAAGC	CGTGCTCAGTCTG	-	Figure5
