# Supplementary material for: Prediction of prime editing insertion efficiencies using sequence features and DNA repair determinants
Source: Nat Biotechnol. 2023 Feb 16;41(10):1446–56. doi: 10.1038/s41587-023-01678-y (PMC10567557; doi:10.1038/s41587-023-01678-y)
Supplement: Supplementary file 4 — All insert sequences tested in the libraries. [file 41587_2023_1678_MOESM4_ESM.tsv]

name	insert_sequence	set
Duplet_T	A	set1
Duplet_TT	AA	set1
Phe1	AAA	set1
ELMI003098	AAAAAAAAGATGGAGCTGTCGCTCAAC	set1
ELMI003276	AAAAAAATGGAACTTAGCCTGAACATC	set1
ELMI001985	AAAAAAGCCAGTCCAGAA	set1
Splice_donor	AAAAACACTTACCTG	set1
ELMI002444	AAAAAGAAGGTTCACTTCTCT	set1
ELMI000237	AAAAAGACGATCTACACATATATC	set1
ELMI000365	AAAAAGACGGCA	set1
ELMI000496	AAAAAGCTGGTA	set1
ELMI000494	AAAAAGCTTATCGAG	set1
ELMI001009	AAAAAGGAAAACGGG	set1
ELMI001291	AAAAAGGACTCCGCCTTTATTAAGAAGGCTGAGTCTGAAGAGTTG	set1
ELMI001511	AAAAAGGAGAGTGAGGAGGAC	set1
ELMI003099	AAAAATTCCATGACCCTGGACTTGAAC	set1
ELMI003455	AAAACTTTCCGGAAGTTGCGGCTGTTCGATACA	set1
ELMI003106	AAAAGAAAACTGAGCCTGATGCTGGAT	set1
ELMI002162	AAAAGAAAGAGGACCTACGAG	set1
ELMI001023	AAAAGAAAGGCCTTAAAATTGAATTTT	set1
NLSs_bipartite	AAAAGGCCGGCGGCCACGAAAAAGGCCGGCCAGGCAAAAAAGAAAAA	set1
NLS_Nucleoplasmin	AAAAGGCCGGCGGCCACGAAAAAGGCCGGCCAGGCAAAAAAGAAAAAG	set1
ELMI001497	AAAAGGGGGAGCGATGAACTA	set1
ELMI001287	AAAAGGTCAAAGATACCCCGGAGTCAAGGCTGT	set1
Hairpins20_8	AAAAGTATCATGATACTTTT	set1
ELMI002844	AAAATCGAAGAGAACCGACAAAAGGCCTTGGCAAGACGCGCAGAGAAG	set1
ELMI001020	AAAATTCTGAAACAGTCAATGACCCTGAATCTG	set1
ELMI003957	AAACACACTCTGGATATCTTCTTT	set1
ELMI002477	AAACACCCTAGCGTT	set1
Splice_donor_alt2	AAACACTTACCTG	set1
ELMI003105	AAACAGAATCTGTCACTCAAGCTGACA	set1
ELMI003097	AAACAGAGCATGACTTTAAATCTGGCT	set1
ELMI001105	AAACCAGCTGCAGTGGTGGCTCCCATC	set1
ELMI000052	AAACCATTGAAGAAGTTGAGATTCGATATTGAA	set1
ELMI003309	AAACCCCAACCTGATCCACTTCAGATA	set1
ELMI000197	AAACCCCAGACACAAGGGCTGGCC	set1
ELMI000177	AAACCCCTGCCTCCAGAGCCT	set1
ELMI000176	AAACCGCTACCACCAACCCCC	set1
ELMI003277	AAACCTGACTTGAGGGTAGTGATT	set1
ELMI003685	AAACGAATTAGTAAA	set1
ELMI001394	AAACGCGCTTTGCCAAACAACACTTCTAGTTCCCCACAGCCAAAAAAAAAGCCTTTA	set1
ELMI001503	AAACGCTTGAGCGTAGAGCTC	set1
ELMI000946	AAACGGAAGAGGCGCTGGGAT	set1
ELMI001076	AAACGGAAGTCGGTGACGTGGCCA	set1
Rand20_10_7	AAACGGAATAACACTCGACT	set1
ELMI001496	AAACGTGCCAGCATGGTGCAC	set1
Hairpins20_3	AAACGTTCGGCCGAACGTTT	set1
ELMI001513	AAACGTTTATCCATGGAGATC	set1
ELMI001375	AAACTGAAGCGTAAGCGAAGACCA	set1
ELMI003302	AAAGACTTGCGACCACCTGACTTATGGATC	set1
ELMI003104	AAAGAGGCACTGAATCTTAAACTCCCA	set1
ELMI003387	AAAGATGACTCTCTCCTACTC	set1
ELMI000013	AAAGATGAGCTG	set1
ELMI003101	AAAGCCAGTCTGGAACTGGAGCTGCCT	set1
ELMI001444	AAAGCGTACTCTCCCCGCTAT	set1
ELMI000067	AAAGCTTGTCGAAGGCTCTTCGGCCCGGTGGAC	set1
Rand20_2_19	AAAGGCGCCCACGCTCTTGGGGGGTGCCTC	set1
ELMI003458	AAAGTCAGGCGTAATCTGTTTAATCAGGAA	set1
Rand20_8_17	AAAGTCAGTTCTAAGGAGCT	set1
ELMI003457	AAAGTGAAAAGGAGGCTGGACTTGGACATTGAT	set1
ELMI002596	AAAGTGAAGGGTTCC	set1
miR-17_Seed	AAAGTGC	set1
ELMI000287	AAAGTTCTCCATATGTCCTTGAACCCG	set1
ELMI000364	AAATCCAAAACCCAT	set1
ELMI003684	AAATGGAAGAGAAAG	set1
Rand20_10_13	AAATGTGTGTTATGTATCTT	set1
ELMI003679	AAATTCCCCGAAAAA	set1
ELMI002789	AAATTGATCGTTCTGTCCGACTCAGAG	set1
ELMI003680	AAATTGATGTTTAAG	set1
ELMI003251	AAATTTCTCACTCCCGTCAGGCGA	set1
Val1	AAC	set1
ELMI000124	AACAACTGT	set1
ELMI002161	AACAAGAGACGAAAAAAG	set1
Rand30_7_7	AACAAGCCAAGAGATGCGTTCGCGTGTCAG	set1
ELMI001010	AACAAGGAAAATTAC	set1
ELMI000245	AACAGTACTATTTACGAAGTTATT	set1
ELMI003501	AACCCCTAC	set1
Rand20_3_3	AACCCGACCCGTGTCGGGGA	set1
ELMI001994	AACCCGATGTCACCAGCC	set1
Rand20_2_3	AACCCTACCTCACGGTAGGG	set1
ELMI000026	AACCCTCCTGGAGAGGATTGTGAGCCT	set1
ELMI002582	AACCGTGATTCTGGCATTGACTCA	set1
Splice_acceptor_alt1	AACCTAAAAAAAA	set1
Splice_acceptor_short	AACCTGAAAAAAA	set1
Splice_acceptor	AACCTGAAAAAAAAAAAAAAAAAAAA	set1
ELMI002482	AACCTGAGG	set1
Splice_acceptor_alt2	AACCTTTAAAAAA	set1
Rand20_10_20	AACGAAGTTAGGGGTGGGGG	set1
ELMI003054	AACGAGTGGGGGATCGAGCTGGTGTCCGAG	set1
ELMI001101	AACGCTAAGCTT	set1
ELMI003454	AACGCTCGTCGAAGTTTGAACTTTGGAGGAAGCACA	set1
ELMI002212	AACGGAAGG	set1
ELMI002207	AACGGCAGA	set1
ELMI002206	AACGGGAGG	set1
Rand20_2_20	AACGGGTAGGGGCCAGCGCCCCTGCTTTGT	set1
ELMI002784	AACGTGATTGAAATCGATGATACA	set1
ELMI001957	AACGTGCTGAGCCCCTTG	set1
ELMI001859	AACGTTCTGTCACCGTTGCCATCA	set1
ELMI000963	AACTATCCGTCACAGGAGGAG	set1
ELMI001072	AACTCCAGAGTTACCTTCTCT	set1
ELMI002012	AACTCGCCTAGCCCCGGC	set1
ELMI000123	AACTCGTGC	set1
ELMI002613	AACTCTCCGTCATCGCTCAATAGT	set1
Initiator_(Inr)	AACTGA	set1
ELMI001546	AACTTCACCAATCCAGTGTAT	set1
ELMI001564	AACTTCGACAACCCCGTGTATCAG	set1
ELMI001563	AACTTCGATAATCCCGTTTACCGG	set1
Leu3	AAG	set1
ELMI001022	AAGAAAAAGCCTACTCCCATACAGCTG	set1
ELMI000945	AAGAAAAGAAAACGGAGTAGATGGAAT	set1
ELMI000545	AAGAACCTGTCATGTATT	set1
ELMI002398	AAGAAGAAAAAGCCTTCC	set1
ELMI003289	AAGAAGAGGAATCCAGGGTTGAAAATC	set1
ELMI001884	AAGAAGGCAGCAATTGTCTTCCAAAAACAACTCAGGGGCCAGATCGCCCGTCGGGTGTAT	set1
ELMI000363	AAGAAGTTCTTC	set1
ELMI001117	AAGACAAAGGTTAAGTTCGAC	set1
ELMI003288	AAGACGGTCAATCTGAGCATTCCCCTA	set1
ELMI001389	AAGAGATCTGCTGAAGGCAGTAATCCACCCAAGCCTTTGAAGAAGCTCCGGTTT	set1
ELMI003287	AAGAGCGGAAGCTTAAAGCTTCGCATT	set1
ELMI002719	AAGAGGCTG	set1
ELMI003300	AAGAGTCTCTTGCCGCCCTTAATTATA	set1
ELMI003487	AAGAGTTTTTTTGACAAAAAGCGCTCAGAACGTAAG	set1
ELMI000283	AAGATCCTCAGGCTGAGTGGAAAACCC	set1
ELMI003294	AAGATTCAGCCCAAATTATCCCTCACCCTT	set1
ELMI001103	AAGCCAACCGCCTACGTGAGACCCATG	set1
ELMI003064	AAGCCCCGGGATCTGGAACTG	set1
ELMI003388	AAGCCCGTACTCCCCGCTCTCACCATT	set1
ELMI001452	AAGCCCTCTTCGCCAAGGCAG	set1
ELMI003295	AAGCCTAAGCTTAAATTGAAAATC	set1
ELMI003075	AAGCCTACGACCCTCAGCCTG	set1
ELMI000172	AAGCCTAGGCCCCCACGCCCA	set1
ELMI004007	AAGCCTCGC	set1
ELMI000198	AAGCCTTGGGAGAAGGATGCTTGG	set1
ELMI002400	AAGCGGAAAAGAAGACCG	set1
ELMI002401	AAGCGGAAACGGAGACCT	set1
ELMI002179	AAGCGGAAAGGAAAGTTA	set1
ELMI000948	AAGCGGAAGTCTCGCTGGGAC	set1
Rand30_5_2	AAGCGGCCTCAACGAGGTCGCGTGACGCTC	set1
ELMI001391	AAGCGGGCGTTCAAACAGTCCCCGCCAGCCGTACCTGCACTGGGGGCTGGAGTGAAAAAAAGGAGACAT	set1
Rand30_8_19	AAGCTGAGGTCTCGGCGGGCATATTTCATC	set1
ELMI003244	AAGCTGCGATCACCACGT	set1
ELMI000782	AAGCTGCTCCAATTACTTACG	set1
ELMI001966	AAGCTGGCGTCTCCTGAA	set1
ELMI003298	AAGGAAGGCGTGAATTTAGTCATACCCTTC	set1
Rand20_10_1	AAGGAATGCCACGCTGACGT	set1
ELMI001869	AAGGACGAAGTTGTAAAGATCCAATCACTGGCCCGGATGCACCAGGCTCGCAAGAGGTAT	set1
ER-retention_signal_(c-term)	AAGGACGAGCTG	set1
ELMI003094	AAGGACGCCCTCACTCTGTCACTGTCC	set1
ELMI003843	AAGGAGATTTCAGACGATGAA	set1
ELMI000006	AAGGATGAGTTG	set1
ELMI000007	AAGGCAAATTTG	set1
ELMI000008	AAGGCAAGTTTA	set1
ELMI003292	AAGGCGTCCCTTGAGCTCGAGCTG	set1
ELMI001988	AAGGCTGTTTCCCCCCCC	set1
ELMI001018	AAGGGCCGTAAACCACGCGACCTGGAACTT	set1
ELMI003683	AAGGGGAAAGGGAAG	set1
Rand20_1_13	AAGGGGTCACCCGACCCCTC	set1
ELMI003681	AAGGGTAAAGACAAG	set1
ELMI002630	AAGGGTATTCTTAAAAAT	set1
ELMI003958	AAGGGTCTGATTGATTACTACCTA	set1
Rand30_5_18	AAGGGTGGTTGTACAAGGCAGAACACCCAG	set1
Wbeta_attB	AAGGTAGCGTCAACGATAGGTGTAACTGTCGTGTTTGTAACGGTACTTCCAACAGCTGGCG	set1
Rand30_3_8	AAGGTTAGTCCACAGCCAGGACTGACCACG	set1
ELMI000815	AAGTACAGCCTG	set1
ELMI000750	AAGTACGATCAATGGGAAGAATCCCCC	set1
Rand30_7_9	AAGTCGGTTACCGCAGCGGTTCCACTGGAG	set1
ELMI003293	AAGTCTAAGCCTCTGAACCTAAAGATA	set1
Rand30_5_15	AAGTGACAGCGGGAAAATCCCATGTGTCAC	set1
ELMI003210	AAGTGCGGATCGCCTCAAGTTAGG	set1
Ile1	AAT	set1
Polyadenylation_signal_minimal	AATAAAAGATCAGAGCTCTAGAGATCTGTGTGTTGGTTTTTTGTGTG	set1
Polyadenylation_signal_minimal2	AATAAAAGATCTTTATTTTCATTAGATCTGTGTGTTGGTTTTTTGTGTG	set1
ELMI001012	AATAAAGAAAATGAT	set1
ELMI001188	AATAATCCTTTTCAG	set1
ELMI000033	AATACACCCGAAGAAACCGATGATGTG	set1
ELMI003084	AATACGATTCGTAGTGCGCTT	set1
vox	AATACGTCTGAGAATGGGCGTTCTCAGACCTATT	set1
ELMI001610	AATAGCTTTAACCCAGAGGCACAGGTGTTTATGCCAATA	set1
vox	AATAGGTCTGAGAACGCCCATTCTCAGACGTATT	set1
ELMI000028	AATCAACCTGTAGAATCAGATGAGTCC	set1
ELMI002041	AATCAGCTCTATAACGAATTGAACCTAGGGCGCCGGGAAGAATATGATGTGTTA	set1
ELMI002826	AATCAGGAGACCGGGGAA	set1
ELMI002040	AATCCCGATTATGAACCTATCCGTAAAGGACAGAGAGATCTCTATAGCGGGTTA	set1
ELMI003502	AATCCCTAC	set1
ELMI003500	AATCCGTAT	set1
ELMI003503	AATCCTTAC	set1
ELMI001004	AATCGCAAGCCTTTGACCGTGCTGAAT	set1
ELMI002143	AATCGGGATTCTGGGATCGACTCC	set1
Rand20_5_16	AATCTCTGGTCAAGCGGAGA	set1
ELMI000121	AATGAGTGT	set1
ELMI000125	AATGCCTGC	set1
ELMI000957	AATGCCTTTAGCCAGGCCCCA	set1
ELMI002208	AATGGCAGG	set1
ELMI002795	AATGTAATAGATCTAACT	set1
Rand20_8_11	AATGTTGAGCAGTAAACATG	set1
Rand20_10_10	AATTGTCTGAAAATCATTGA	set1
ELMI001562	AATTTTACCAACCCAGTGTACGCC	set1
Duplet_GT	AC	set1
Cys1	ACA	set1
ELMI001128	ACAAACCCATTCCTG	set1
ELMI001120	ACAAACCCCTTCTTA	set1
ELMI001122	ACAAACCCCTTTGTA	set1
ELMI001127	ACAAACCCTTTTATG	set1
ELMI001598	ACAAACGACTCTCTTCTG	set1
ELMI001150	ACAAATCCATTTCTG	set1
Rand30_7_20	ACAACCATATCTGTTACTTATAATGGTTGT	set1
ELMI000060	ACAACCCGCAGGAGACTTTTCGTTGAAAACGAT	set1
ELMI002797	ACAACTATCATTATCGATTCCTCTGACGAGACAACAGAATCC	set1
ELMI002142	ACAACTGACAGCGACCCTGAG	set1
ELMI001083	ACAAGAAGGGTGTCTTTCGCA	set1
Rand20_7_15	ACAAGCTCGCCGGGGCCTAT	set1
Rand30_10_15	ACAAGGAGGAAACGGTTGTCAAGACATTAA	set1
ELMI003869	ACAATAGTGCTACAGAGCTATCTAAGAGGATTCCTGGCAAGGAATAGA	set1
Rand30_8_9	ACAATCCTTACCTCCTCCAGGCGGTGTCCG	set1
ELMI003199	ACAATGGGACAGGTGGGGAGGCAACTTGCAATCATTGGCGACGACATTAAT	set1
ELMI001342	ACACCAACAGCACCTCAG	set1
ELMI001341	ACACCGTCAGCACCAGTG	set1
ELMI000129	ACAGAACCCCAATATCAGCCTGGTGAA	set1
ELMI000132	ACAGAAGGTCAGTACCAGCAACAACCA	set1
ELMI001931	ACAGAGACTGACGCC	set1
ELMI001559	ACAGCAAACAACCCACTTTACAAA	set1
ELMI001618	ACAGGCTTAAATCCAAATGCAAAAGTATGGCAGGAAATC	set1
ELMI001558	ACAGTCGTGAATCCCAAATACGAA	set1
ELMI001569	ACAGTGATGAACCCTAAGTTTGCC	set1
ELMI000954	ACAGTGTCAACCCAGGAACTG	set1
ELMI000941	ACATCCCCGACATTT	set1
MS2-stem-loop	ACATGAGGATCACCCATGT	set1
MS2-stem-loop	ACATGGGTGATCCTCATGT	set1
Rand20_5_13	ACATGTCAGGTTGTGGCGTG	set1
Gly1	ACC	set1
ELMI003213	ACCAAAGCTTCACCATACAATCGC	set1
ELMI000606	ACCAACATAACCATCGCA	set1
ELMI001126	ACCAACCCATTTCAG	set1
ELMI001144	ACCAACCCTTTCCTG	set1
ELMI000594	ACCAACTACAGCCTTACT	set1
ELMI001125	ACCAATCCATTTACA	set1
ELMI002579	ACCAATCCATTTTCG	set1
ELMI000557	ACCAATGGATCTTGCGCT	set1
ELMI000535	ACCAATTTCACCGCCAGT	set1
ELMI000944	ACCAGCCCTACATTCAATAAG	set1
ELMI003185	ACCATGGAGAATCTTTCTAGGCGGTTGAAGGTTACCGGGGACCTCTTTGAT	set1
ELMI003143	ACCATTAAGTGTTATGAGAGCTTTATGTCGGGTGCTGACAGTTTTGACGAA	set1
ELMI003239	ACCCCAAAAACACCAAAG	set1
ELMI002005	ACCCCCTCAACCCCTGGC	set1
ELMI001327	ACCCCCTCTGCCCCTCCA	set1
Rand30_7_10	ACCCCTGTCCCAGTTGGATAACTGGAAGTT	set1
ELMI001400	ACCCGGAAACGGCGTTGG	set1
ELMI002048	ACCCGGAACCCCGCAGACGGCATC	set1
Rand20_2_10	ACCCGTCGAGGGACGATGGTGCTCGGCGGG	set1
Rand20_7_5	ACCCTAGACCGGGTGTCAGG	set1
ELMI003119	ACCCTCGTGTGCCATGAAGTTGATCTCGATGATCTCGACGAGAAAGACAAGACC	set1
Rand20_10_16	ACCCTTAGCGCCGGATATCA	set1
ELMI000135	ACCGAACGTCAGTATGAGCTCCAGCCA	set1
mNeonGreen-11	ACCGAGCTCAACTTCAAGGAGTGGCAAAAGGCCTTTACCGATATGATG	set1
ELMI001930	ACCGAGGTTGATGCT	set1
ELMI000136	ACCGAGTCCCAGTATCAGCAACAGCCC	set1
ELMI002925	ACCGATTGGGAGGATGGAGATCTT	set1
ELMI001539	ACCGCAAATAACCCACTGTAT	set1
ELMI001553	ACCGGAGAAAACCCAATATATAAA	set1
ELMI002157	ACCGTCACAAACTATTTCATCGTT	set1
Rand20_9_6	ACCGTGACGGCGTGGCAGAA	set1
ELMI002804	ACCGTGAGCGTTATCACA	set1
ELMI002177	ACCGTGGATAGCCAGGGCCCTACA	set1
Rand20_3_20	ACCGTTGGCCACCAACGGTC	set1
ELMI002681	ACCTATGATACATTG	set1
ELMI002633	ACCTCAATCCTAAAAAGA	set1
ELMI001996	ACCTCGAGCTCTCCACAA	set1
ELMI000049	ACCTGCGAGGAA	set1
ELMI003553	ACCTGGTTA	set1
ELMI000776	ACCTTACTCCAACTCCTGCTG	set1
Rand20_9_4	ACCTTATCGACTCAGGGCTC	set1
Arg1	ACG	set1
ELMI000541	ACGAATAGCACTGAGGCA	set1
Hairpins30_3	ACGACAGGAATGCACGTGCATTCCTGTCGT	set1
Hairpins20_4	ACGAGATTCATGAATCTCGT	set1
Rand30_7_14	ACGATGCTGGAGGTAGCCCAGAGTATGGGC	set1
Rand30_6_15	ACGCCTGCCGACGAACCTTGCGGAAGGGCC	set1
Rand20_4_2	ACGCGGTTGAACCGCGGGGA	set1
Hairpins20_7	ACGCTTTTCGCGAAAAGCGT	set1
ELMI000005	ACGGAGCCCCAGTACCAGCCTGGGGAG	set1
Rand20_2_16	ACGGCCAGCTAATGGCCGGG	set1
Rand30_6_18	ACGGCGATTGGCCCATCGCTGGAGTCATAG	set1
Rand20_5_4	ACGGCGTCCATTTGGACCCT	set1
Rand20_2_10	ACGGGCGAAGAAGCGCCCGT	set1
Rand20_1_6	ACGGGGCCCTATGGGCCCTC	set1
ELMI000825	ACGGTAACAAGTCCACAGCGA	set1
Rand20_8_15	ACGTAACAATATTACGGGTA	set1
Rand30_9_16	ACGTGCAATGATCGTCAGGCCAGAGCCCTT	set1
Hairpins30_20	ACGTTCGATTTCCGATCGGAAATCGAACGT	set1
Ser1	ACT	set1
ELMI001143	ACTAACCCATTCCAG	set1
ELMI001151	ACTAACCCTTTTCTC	set1
ELMI000546	ACTAACTTCACATTAAAA	set1
Rand30_9_18	ACTAATATCCTGAGTTAGCGCGGAGGTCCG	set1
ELMI001132	ACTAATCCTTTCAGT	set1
ELMI001123	ACTAATCCTTTCCAG	set1
ELMI001586	ACTAATGAATTCTATGCA	set1
ELMI000044	ACTACACAAGAG	set1
ELMI002051	ACTAGGAGTAACCCCGAGGGGGCT	set1
ELMI003229	ACTAGTAGCTCCCCCCAGCCTAAG	set1
ELMI001943	ACTAGTATGACAGACTTTTATCACAGCAAGAGACGCCTG	set1
Hairpins20_6	ACTATATATTAATATATAGT	set1
Hairpins30_15	ACTATGGCCTGCATCGATGCAGGCCATAGT	set1
ELMI003254	ACTCCAGCTTCTCCAGCCCGC	set1
ELMI003231	ACTCCCATGACACCGAGG	set1
Rand30_4_16	ACTCCCCGTGTGATAGCTTGCGGGGATGCC	set1
ELMI002678	ACTCCTGACTGGATCTTTTTG	set1
Rand30_7_13	ACTCTACGCCTGTTCGGTCGTGTGCGGCGA	set1
ELMI000056	ACTCTGGAAGAA	set1
Rand20_5_15	ACTCTGGGCTCTGTCGCCCA	set1
Rand30_9_2	ACTCTTTCAGAGGGGAATAATCAGGCCTTA	set1
ELMI000133	ACTGAACCCCAGTATCAACCTGGCGAG	set1
ELMI003134	ACTGAGGAGCTCGGTTGTGATGAGATCATCGACAGAGAG	set1
Rand20_10_3	ACTGCGCGCCTTATCACAGC	set1
Splice_donor_U12	ACTGTATCCTTTTTTTG	set1
Splice_donor_short	ACTTACCTG	set1
Hairpins30_10	ACTTGCTCACGAGAGCTCTCGTGAGCAAGT	set1
ELMI003536	ACTTGGCTG	set1
ELMI001571	ACTTTCACAAACATAACATACCGG	set1
ELMI001548	ACTTTCACTAACATAACATAT	set1
ELMI003127	ACTTTGGTCTGCCCAGAATGTGCCAAGGTCTCAGTGACTTTTGAC	set1
Duplet_CT	AG	set1
Ser1	AGA	set1
ELMI003002	AGAAAAACCGCATCTGAGCCT	set1
ELMI002551	AGAAAAAGACATAAGTCAGACAGCATC	set1
ELMI003034	AGAAAAGCAGTGAGTATGCAT	set1
ELMI003020	AGAAAATCCACAGGCGGCAAGGCACCA	set1
ELMI000555	AGAAACATCACTGGAAAG	set1
ELMI002425	AGAAAGAGGCCAGCTACAGACGACTCA	set1
ELMI002552	AGAAAGCGGAGACCAACATCAGGTCTC	set1
ELMI001398	AGAAAGCGGAGGTGGTCA	set1
ELMI003090	AGAAAGGCCTTGAAACTTAACTTCGCT	set1
ELMI001659	AGAAATGCCCTACTTTCAGATATTAGCAAAGGCAAGAAATTAAAGAAAACC	set1
ELMI000175	AGAACTCCGCCAAAATCCCCA	set1
ELMI002550	AGAAGAAGAGCCATCTCTGAGACTGAA	set1
ELMI002990	AGAAGAAGCCTCCCG	set1
ELMI002724	AGAAGAAGGGCAAAACGTTCG	set1
ELMI001502	AGAAGGACTTCCATGGGCGGC	set1
ELMI002981	AGAAGTAGCGTT	set1
ELMI000101	AGAATCAGAGGGAAGTCTTATGTGCAG	set1
ELMI002847	AGAATCGAAAGAAACAAGCAGCTGGCTCTGGAGCGCCGCCAAGCAAAG	set1
ELMI003003	AGACAACGGAGCGCCCCC	set1
ELMI003308	AGACACCGGCCCGAACCCCTGTTCATA	set1
ELMI003065	AGACCAACCAGGCTCTCGCTC	set1
ELMI003070	AGACCCAATTCCCTGGACTTG	set1
ELMI003012	AGACCCAGGAGTTTAAGT	set1
ELMI003083	AGACCCGTTGACTTAAAGATC	set1
ELMI001343	AGACCGTCAGCGCCCCCT	set1
ELMI001285	AGACCGTCCCAGATCCCCACCCCAGTGAATAAT	set1
ELMI003660	AGACCTAGGTCTCCA	set1
ELMI003653	AGACCTAGGTCTCCT	set1
ELMI003662	AGACCTGCTTCTCCA	set1
DPE-1	AGACG	set1
ELMI001942	AGACGAGTGACAGATTTTTTTGCTAGAAGGCGGCCA	set1
ELMI001501	AGACGGGGTTCACTTCCTCCA	set1
ELMI002081	AGACGGGTG	set1
ELMI002071	AGACGTCGA	set1
ELMI001574	AGACGTGAGTCCGCCATT	set1
GFP-11	AGAGACCACATGGTGCTGCACGAGTACGTGAACGCCGCCGGCATCACC	set1
ELMI002746	AGAGAGGAGCAGCTCCGCCGATGG	set1
ELMI002083	AGAGCACGCCGC	set1
ELMI002086	AGAGCACGTATC	set1
ELMI002554	AGAGCCAGGTCAACCTCTCTGAACGAG	set1
ELMI003001	AGAGCCCAGTCTAGTCCC	set1
ELMI003040	AGAGCCCATTCATTCACA	set1
Rand30_5_11	AGAGCTCCCTCTTGGGCGCTCATCACAAAT	set1
ELMI000110	AGAGGCGAC	set1
ELMI002556	AGAGTCCGCTCAATGAGCGGCGGACAT	set1
ELMI003664	AGAGTGCTTAGCCCA	set1
Splice_donor_alt1	AGATACTTACCTG	set1
ELMI001019	AGATCAAAAAAGCCAAAAGGGCTCGAACTG	set1
ELMI003016	AGATCAAATTCGACTGAAACCCTTAGCCCC	set1
ELMI003655	AGATCACCCTCCCCC	set1
ELMI003009	AGATCAGCATCAGAGCCA	set1
ELMI001663	AGATCAGTACTCCTGGAGGCTATCCGGAAAGGCATACAGCTGAGAAAGGTG	set1
ELMI003613	AGATCCCGTTTTTTT	set1
Rand30_10_11	AGATCCGTTAATGAGATTCTGTGCTAGTCG	set1
ELMI002985	AGATGGAGTGCTCCT	set1
Rand20_10_8	AGATTATCAGCCTGCGGACT	set1
Ala1	AGC	set1
ELMI002452	AGCAAAAGACGACGCACC	set1
ELMI000560	AGCAACTGTTCCCGTGAC	set1
Peroxisome_(c-term)	AGCAAGCTG	set1
ELMI002601	AGCAAGGAAAACGTG	set1
ELMI000521	AGCAATAGTTCCACAGGA	set1
ELMI003381	AGCAATTCCTCCTTTGTGCTC	set1
ELMI000543	AGCAATTTCACTGCAGTC	set1
Hairpins30_4	AGCACAAAAGCGAATATTCGCTTTTGTGCT	set1
Rand30_10_16	AGCACAAGACTGAGAAAAATTATGAGATGT	set1
ELMI003816	AGCACAATATCTGGACGGCTG	set1
Hairpins20_5	AGCACCATCTAGATGGTGCT	set1
ELMI001286	AGCACCGCAAAACCATCAAAAATTCCTACACCCCAACGCAAA	set1
Rand20_3_9	AGCACGCCGGGATGCGTGCC	set1
ELMI000051	AGCAGACATAAAAAACTCATGTTTAAAACCGAG	set1
Rand20_6_12	AGCAGACGTCCTCTGCGGAG	set1
ELMI002634	AGCAGCATTCTCAAGCGG	set1
Rand30_3_18	AGCATATCGGAGGCACAATCTCTGATATGC	set1
ELMI002494	AGCATTAGA	set1
ELMI003253	AGCCATATTTCCCCTATTAAG	set1
ELMI003826	AGCCATCGAAGCGACGGTGAG	set1
ELMI002052	AGCCGGAGTGAGGGAGAAGGAGAG	set1
ELMI003144	AGCCTCTACTGTGCTGAACTAATGGCCAACATGAAGGACGTTCCCAGTACCGAG	set1
ELMI001593	AGCCTGGAAACCAGCGTA	set1
ELMI003818	AGCCTTGCTTCTGGTGGCCCG	set1
ELMI003564	AGCGAATTTTTCGACGCTCAGGAA	set1
ELMI003556	AGCGACGATGAATTCTTCGATGCTAGGGAGGAG	set1
ELMI003356	AGCGACGTTACCTTCGGAGCA	set1
Rand30_5_9	AGCGCAAGCGCGAACGCTCGGCCTGGCGCA	set1
ELMI002649	AGCGCACGTTCGGAGGGATAC	set1
ELMI001989	AGCGCCAAGACACCCGGA	set1
ELMI000242	AGCGCCACTATTTACTGTTCTATC	set1
ELMI003150	AGCGCCGAACTGATGTGCGCCGAAGCAATTTTGGATATTTCAAAAACT	set1
Rand30_4_7	AGCGCTCGGGCATCCTCCCCCGGCCGGGCG	set1
ELMI003828	AGCGGGACGTCAGTGAGCGAG	set1
HA-tag	AGCGTAGTCAGGGACATCATAAGGGTA	set1
ELMI001939	AGCGTGGAACAGACGCCTCGAAAG	set1
Degron_p27	AGCGTGGAGCAGACCCCCAAGAAG	set1
ELMI002887	AGCGTGGGTCCAGATAGAAAGTTAGCT	set1
ELMI002625	AGCTACGGCCACCTGAGTATTGGC	set1
ELMI000940	AGCTATTCTATATCAGGCATTCTTGGT	set1
Rand30_6_7	AGCTCAACTTCCCAGCGGTGTTGAGGTCCT	set1
ELMI002175	AGCTCATCAACTTACCCACATAGT	set1
ELMI001433	AGCTCTCCCTCCCCACCGTTC	set1
Rand30_8_7	AGCTTATGACTTGTGAGCTATGCGAACTTG	set1
ELMI002261	AGCTTCCTGACATGGCTT	set1
ELMI002439	AGCTTGGAAACATCTCTC	set1
Hairpins30_8	AGCTTTAAGAATTAATTAATTCTTAAAGCT	set1
Pro1	AGG	set1
ELMI003014	AGGAAAAGCTTCTCCCAGCCC	set1
ELMI001024	AGGAAACCCGACCTACGTGTCGTGATC	set1
ELMI003015	AGGAACACCTTACCC	set1
ELMI000947	AGGAAGAACCGGTGGGAC	set1
ELMI002426	AGGAAGAGGAGACAGACATCAATGACT	set1
ELMI003033	AGGAAGAGTGCCAGTCTTAGC	set1
ELMI002595	AGGAAGCGGTTAAAAAGT	set1
ELMI002399	AGGAAGCGTCGCCCAACC	set1
ELMI000566	AGGAATATTTCTGACTTC	set1
ELMI002741	AGGAATGAGCAATTAAAACGCTGG	set1
ELMI002075	AGGAGAAGA	set1
ELMI001396	AGGAGACTCCAGAAAGGAAATCTGCCCGTT	set1
ELMI003004	AGGAGCATCTCTCTGCCT	set1
ELMI003102	AGGAGCGAACTATGTCTCGATCTACCC	set1
ELMI003656	AGGAGCGCCAGCCCT	set1
ELMI002988	AGGAGCTGCACATGGCCA	set1
ELMI001493	AGGAGGGAAACCTACCTGTGT	set1
ELMI001661	AGGAGTGACCTACTGAGTGCCATTAGACAGGGCTTCCAACTCAGGCGCGTC	set1
ELMI002845	AGGATCCAACGGAACAAAGCCGCCGCTCTACTGCGCTTGGCAGCAAGA	set1
ELMI002493	AGGATCCGC	set1
ELMI003031	AGGATTTCAGTCATA	set1
Rand20_7_4	AGGCAGAACAGGGTTGCCAG	set1
ELMI002553	AGGCAGCGCAGTACAAGTACTCCAAAT	set1
R4_attP	AGGCATGTTCCCCAAAGCGATACCACTTGAAGCAGTGGTACTGCTTGTGGGTACACTCTGC	set1
ELMI003068	AGGCCAGCGGTTCTTCCCCTG	set1
ELMI003648	AGGCCAGTGTCACCA	set1
ELMI003085	AGGCCCGTATCTTTATCTCTT	set1
ELMI003074	AGGCCTAAAAGCCTTCAATTA	set1
ELMI002557	AGGCCTCGTGGCTATACGATTAGCGAT	set1
ELMI002076	AGGCGCCGGAGG	set1
ELMI002072	AGGCGGAGA	set1
ELMI003297	AGGCGGAGCCTTCGGGTCCACATT	set1
ELMI001494	AGGCGGGACTCCGCAACATCA	set1
ELMI001495	AGGCGTCCATCCAGACCACAC	set1
ELMI002549	AGGGAGAGGCTGGGAACCGGGGGATTC	set1
ELMI003296	AGGGATAAACGGCTCAGTCTCAATCTA	set1
ELMI003029	AGGGCCAACACTCTCAGT	set1
ELMI002993	AGGGCCCACTCTTCCCCC	set1
ELMI003092	AGGGCCCATCTGGTGTTAGACATCCCA	set1
ELMI000926	AGGGCTAGTTCTGATGGCGAG	set1
ELMI000115	AGGGGAGAT	set1
ELMI001660	AGGGGAGCCCTGCTGGATCAGATCCGCCAGGGCATTCAGCTTAATAAAACA	set1
ELMI001349	AGGGGGAAGAAGAAAGGCTCA	set1
Rand30_4_18	AGGGGTATACTCTACGTGGGTTATCCCCTA	set1
Rand30_7_5	AGGGTCACGAGGGGTTACTAACGTTCCCCC	set1
ELMI002773	AGGGTGGTGGTAATAAGCAGCTCTGAGGATTCTGAC	set1
G-quadruplex_sequence	AGGGTTAGGGTTAGGGTTAGGG	set1
ELMI001301	AGGGTTCAGCCGCAG	set1
ELMI003010	AGGTACAGCACACCA	set1
ELMI003456	AGGTATAAAAGGAAGCTACTGATCAATGAC	set1
ELMI002074	AGGTCACGGCGG	set1
ELMI003667	AGGTCATATTCACCC	set1
ELMI003017	AGGTCCAATTCATGGCAG	set1
ELMI003650	AGGTCCGCCTCCCCG	set1
ELMI002706	AGGTCCGTCCTGAGC	set1
ELMI002987	AGGTCCTGCACTTGGCCA	set1
ELMI002989	AGGTCTAAGAGTGCTCCT	set1
ELMI001488	AGGTTCCAAGTCACA	set1
ELMI001489	AGGTTCCAGGTCTCA	set1
ELMI001486	AGGTTTACGATATCG	set1
Thr1	AGT	set1
ELMI000598	AGTAACACAACTGGGATA	set1
ELMI000605	AGTAACAGCAGTGCCAGA	set1
ELMI001142	AGTAACCCATTTCTC	set1
ELMI000575	AGTAACCTTACAATCGAT	set1
ELMI003492	AGTAACTTCTTCGGCAAAGCTGCGATGAAT	set1
ELMI001172	AGTAATCCATTTTAC	set1
ELMI003820	AGTAGGCATAGCCTTGACATG	set1
ELMI003831	AGTATGAAGTCGTCCGTGGAA	set1
ELMI002306	AGTCCGTCCACACCCAGC	set1
ELMI002437	AGTCCTAAGGGCGTACTTTTCTCA	set1
ELMI002303	AGTCCTAGAAGCCCTGTG	set1
Rand20_2_4	AGTCCTCCACTGGGGGGCTA	set1
ELMI003522	AGTCCTGAAAGCGACTTCATGTCTGCCGTCAACGAG	set1
Rand30_3_14	AGTCGGCCCCGAGCTTTGCTCCGGGGCGTT	set1
ELMI003836	AGTCGGCCCTCCTCCCCGGAG	set1
ELMI002110	AGTGAAGTGGATGGC	set1
ELMI002860	AGTGAATCTAAAGTA	set1
Rand30_8_14	AGTGACGCTTTTCATAGTCACAGTACTTTC	set1
ELMI003365	AGTGATGAGTCAATTGGCAAG	set1
ELMI001959	AGTGCAGCAACTCCAAAC	set1
ELMI002645	AGTGCCCGTGCTGAAGTCCAT	set1
ELMI002000	AGTGGCAGAAGCCCTCGC	set1
Rand20_5_5	AGTGGCTGCGGCAGTTACTG	set1
ELMI001938	AGTGTAGAGCAGACACCGAAGAAA	set1
ELMI001544	AGTGTTCAGAACCCTGTCTAC	set1
ELMI003810	AGTTGGAACTCTGATGCTTCT	set1
ELMI002673	AGTTGGGTAGAGTTG	set1
ELMI003529	AGTTGGGTG	set1
Duplet_AT	AT	set1
Tyr1	ATA	set1
ELMI001241	ATAAAACAAGAGCCCAGGGAGGAAGACGAA	set1
ELMI000856	ATAAAACAGGAA	set1
ELMI000877	ATAAAAGAGGAG	set1
ELMI002197	ATAAAAGTGGAG	set1
ELMI002189	ATAAAATCTGAA	set1
ELMI001236	ATAAAGCAGGAGCCCGTTGAG	set1
ELMI000582	ATAAATGAAACCGGACTG	set1
ELMI001870	ATAAATGACATTATCAAGATCCAAGCCTTCATTAGAGCCAACAAAGCACGTGATGAC	set1
ELMI000382	ATAACATACTCACTGCTT	set1
loxPsym	ATAACTTCGTATAATGTATGCTATACGAAGTTAT	set1
loxP	ATAACTTCGTATAGCATACATTATACGAAGTTAT	set1
Hairpins20_1	ATAATCTGGTACCAGATTAT	set1
Rand30_10_20	ATACCTAACGGAATCCAAGGAGCACAGTAC	set1
ELMI001328	ATACCTAGTGCCCCTCTC	set1
Hairpins30_18	ATAGCCGCCAATCGTACGATTGGCGGCTAT	set1
Rand30_7_6	ATAGGTCGACTTTGGGGGGTCGTACAGGGC	set1
Rand30_10_17	ATAGTCATGCCCGCGCCACGTTCCAAACCG	set1
ELMI000971	ATATCTTTTTCCCAGCCCACG	set1
Asp1	ATC	set1
ELMI000883	ATCAAAAAAGAA	set1
ELMI001235	ATCAAACAGGAACCCCGCGAG	set1
ELMI001249	ATCAAACCAGAACCTATCCTGCCAGAA	set1
ELMI000870	ATCAAAGAAGAG	set1
ELMI001251	ATCAAAGATGAGCCGGAGGACGAC	set1
ELMI001178	ATCAACCCTTTTGAA	set1
ELMI000833	ATCAACGAGAGCACTATC	set1
Rand30_8_5	ATCAACTGGTCGGCAAATAATGGCTAATCG	set1
ELMI001247	ATCAAGACAGAACCTACTGACGAT	set1
ELMI002434	ATCAAGATGGAG	set1
ELMI002941	ATCAAGATTAAAAAGATCGAGGATGCGAGTAACCCCCTGCTTCTGAAGAGG	set1
ELMI001237	ATCAAGCAAGAGCCCCGTGAGGAAGAT	set1
ELMI000861	ATCAAGCAGGAA	set1
ELMI001232	ATCAAGCAGGAACCCCGCGAG	set1
ELMI000871	ATCAAGCAGGAG	set1
ELMI000908	ATCAAGGTGGAG	set1
ELMI000540	ATCAATGGCACTTCCACT	set1
ELMI000518	ATCAATTCTACTGATACA	set1
ELMI001977	ATCACTATCACACCCCCC	set1
ELMI003384	ATCAGTGGCTCTCTGTTCGAC	set1
ELMI001445	ATCATCCGAACGCCAACTGTG	set1
ELMI003871	ATCATTTATCTGCAGTGCTGCTTTCGGAGGATGATGGCCAAACGGGAGCTT	set1
ELMI000271	ATCCAGATGCTCCTCGAAGCTGCGGATTATTTG	set1
Rand30_6_10	ATCCCACACCACGCCAGTTATGGCTTGTGG	set1
ELMI000452	ATCCCCTGGGACTTGTGG	set1
Rand20_4_20	ATCCGGGACGCTCCCTGGAG	set1
Rand30_5_3	ATCGACCGACTGGCGATCCGGGGGATTGCC	set1
ELMI000273	ATCGAGACGTTACTTGAAGCCGCCAGATTCCTG	set1
Rand20_9_10	ATCGATGGAAGTCGCATGGC	set1
Rand20_4_18	ATCGCAGATGCCTGCGAAGT	set1
Rand20_8_1	ATCTGGAGTGCTTGACTCAT	set1
ELMI000785	ATCTTAACCTCTTTGTTGCAG	set1
His1	ATG	set1
ELMI000872	ATGAAAACAGAG	set1
ELMI002943	ATGAAACTTTCACCTCCCTGCAAAAGCCGGCTTGCCAGACGGAGG	set1
ELMI003911	ATGAAATCTATCGATACGTTCTTTGGAGTC	set1
ELMI000596	ATGAACGATACGACCGTG	set1
ELMI000567	ATGAACGTGAGCGGGGGT	set1
ELMI001254	ATGAAGCACGAG	set1
Signal_VSV_(n-term)	ATGAAGTGCCTGCTGTACCTGGCCTTCCTGTTCATCGGCGTGAACTGC	set1
Signal-peptide	ATGAAGTGGGTGACCTTCATCAGCCTGCTGTTCAGCAGCGCCTACAGC	set1
ELMI003193	ATGACTCAGGAAGTGGGCCAGTTGCTACAGGATATGGGAGACGATGTTTAC	set1
ELMI003168	ATGAGAACAATCCCAGAA	set1
Rand20_9_15	ATGAGGCTTGCGCTTAAAGC	set1
ELMI002901	ATGATCAAACTC	set1
Rand20_8_10	ATGATCAAGGTGGGTCAGAT	set1
His6-tag-2	ATGATGATGATGATGATG	set1
ELMI000955	ATGATTATCTCCCAGAAAGAT	set1
ELMI002790	ATGATTATTGAGGTTTCTAGCTCTGAAGAAGAAGAATCCACA	set1
ELMI003167	ATGCAAGATATCCCAGAA	set1
ELMI003179	ATGCAGACGATCCAGGAA	set1
ELMI003917	ATGCAGACTCTAGAGAGCTTTTTCAAACCC	set1
ELMI003169	ATGCCACCAATCCACGAA	set1
ELMI003943	ATGCCACCTCCC	set1
ELMI002480	ATGCCCGACCTAGAG	set1
ELMI003942	ATGCCTCCACCT	set1
Rand30_3_3	ATGCGGGCCCACCTGCGGGGCCGCTACAAT	set1
ELMI000786	ATGCTAATGAATCTGCTCAAA	set1
Rand30_3_12	ATGCTCCCCTGGACTTGCTGCCTGGGGAGC	set1
NES-Snurportin	ATGGAAGAGCTCAGCCAGGCCCTGGCTTCTTCCTTCTCAGTG	set1
ELMI000639	ATGGAAGCAGTTGAAGCTCTGGTTTGTATG	set1
ELMI003890	ATGGACAGATTCTTGGTTAAG	set1
ELMI003363	ATGGAGTTCAGTCTCAAAGAC	set1
Rand20_2_1	ATGGATGCGCGAGGAAGCGCGTCCAGGTCC	set1
ELMI002926	ATGGATTGGGATGACTCAGCATTGACCATC	set1
Signal_Influenza_(n-term)	ATGGCCATCATCTACCTGATCCTGCTGTTCACCGCCGTGAGGGGC	set1
Rand30_4_1	ATGGCCCCCGGCTTCAGATGAGGACGGGGC	set1
Signal_IFalpha_(n-term)	ATGGCCCTGACCTTCGCCCTGCTGGTGGCCCTGCTGGTGCTGAGCTGCAAGAGCAGCTGC	set1
ELMI001317	ATGGCCGTACCGTTT	set1
ELMI002318	ATGGGAAATATCTCTAGCAAT	set1
ELMI002321	ATGGGAAATATTTTTGCCAAC	set1
ELMI002202	ATGGGAAATGCTGCCGCTGCT	set1
ELMI002333	ATGGGAAATGCTGGATCTATG	set1
ELMI002337	ATGGGAAGCCTCCCATCCCGG	set1
ELMI002338	ATGGGAATGAAGCACTCCAGC	set1
ELMI002310	ATGGGACAGGCTTGCGGCCAC	set1
ELMI000327	ATGGGATGCACCCTCTCAGCT	set1
ELMI000336	ATGGGATGCATAAAGTCAAAG	set1
ELMI002330	ATGGGCAATACCACATCCTGT	set1
ELMI002326	ATGGGCAATTCCAGAAGCAGA	set1
ELMI002324	ATGGGCACAGTCCTTTCCTTG	set1
ELMI002342	ATGGGCACCACTGCCTCAACA	set1
ELMI002327	ATGGGCAGCACTCTAGGATGC	set1
ELMI003892	ATGGGCCTGCTGACTATCTTGAAGAAGATG	set1
ELMI002340	ATGGGCGCCAATGCTAGCAAT	set1
ELMI002316	ATGGGCGCTCAGTTTAGCAAG	set1
ELMI002336	ATGGGCGGACTCTTCAGTAGG	set1
ELMI000337	ATGGGCTGCATTAAGTCCAAA	set1
ELMI002312	ATGGGCTGCTTCTTTAGCAAA	set1
ELMI000311	ATGGGCTGTCGGCAAAGTTCC	set1
ELMI002320	ATGGGGAACGAGGCTAGTTAC	set1
ELMI002341	ATGGGGAATACAACAACTAAA	set1
ELMI002334	ATGGGGAATCAGTTGGCCGGC	set1
ELMI002311	ATGGGGAATGCACCAAGTCAT	set1
ELMI000824	ATGGGGAGCAACAAATCAAAG	set1
ELMI002339	ATGGGGAGCGTCTTAGGGCTG	set1
ELMI002331	ATGGGGAGTGTTCTGTCAACC	set1
ELMI002329	ATGGGGATTGGAAAATCAAAA	set1
Rand30_6_2	ATGGGGGAGTTAGAGCTGCTCGCGCAGGTT	set1
ELMI002314	ATGGGGGGACGGAGTTCTTGC	set1
ELMI000316	ATGGGGTGCGGGTGCTCATCT	set1
ELMI002323	ATGGGGTGTGGGCTGAACAAG	set1
ELMI002328	ATGGGTAGTAATAGCTCCCGC	set1
ELMI002332	ATGGGTGCCCTCACATCCAGG	set1
ELMI002335	ATGGGTTCCCAAGTAAGCGTG	set1
ELMI002319	ATGGGTTGCACACTAAGCGCG	set1
SIgnal_IL2_(n-term)	ATGTACAGGATGCAGCTGCTGAGCTGCATCGCCCTGAGCCTGGCC	set1
ELMI002900	ATGTTAACCCTC	set1
ELMI001624	ATGTTCGAGAATCCACTATAT	set1
ELMI002899	ATGTTGACACTTGCGAGCAAGCTGAAA	set1
ELMI001964	ATGTTGGGGAGTCCGGTT	set1
ELMI000977	ATGTTTTCCATCGACAACATCCTTGCT	set1
Asn1	ATT	set1
ELMI000868	ATTAAACAGGAA	set1
ELMI000544	ATTAACAGGACTGCCTCT	set1
ELMI000878	ATTAAGACTGAA	set1
ELMI000884	ATTAAGGAGGAG	set1
ELMI001152	ATTAATCCGTTCAGC	set1
ELMI003889	ATTACCAGATTTCTTGTCAAG	set1
ELMI003271	ATTACTGTTTTTGACGAA	set1
ELMI000385	ATTACTTACGCTGAGCTC	set1
ELMI002079	ATTAGAAGA	set1
ELMI002975	ATTAGCTTGAACTGGTTCGAGGAGCTG	set1
ELMI003601	ATTATCCAGTTTCAAGCCAGATGCCGGGCTTATTTAGTACGAAAAGCTTTC	set1
Hairpins30_2	ATTATCCCGCCCCTTAAGGGGCGGGATAAT	set1
ELMI001541	ATTATCGAGAATCCTCAGTAT	set1
ELMI003864	ATTATCTTGCTGCAGTCCCGAGCCCGGGGATACCTCGCCAGACAAAGATAT	set1
ELMI002156	ATTATTTATAACTTCCTG	set1
ELMI001861	ATTCAATTATCAATGCAGGGTTCA	set1
ELMI001102	ATTCCCACGGCCTGTGTGCGGCCCACT	set1
ELMI001330	ATTCCTACCGCCCCGTTG	set1
ELMI001991	ATTCCTGAAACCCCCCCT	set1
ELMI001114	ATTCCTTGTGCTGCAGTTAGTCCAAAT	set1
ELMI002049	ATTCGACCTCCTCCCGATGGAAGT	set1
Rand20_6_6	ATTCTCACCCGTGTGAGGGG	set1
ELMI000783	ATTCTGCATCGGTTGCTCCAG	set1
ELMI001542	ATTGCTGGGAATCCCGCCTAC	set1
ELMI003346	ATTGTAGGCGCCTTAATGGAAGTGATG	set1
ELMI003345	ATTGTGAAAAACCTGAAGGACACCCTC	set1
Hairpins30_7	ATTGTTTCTAGCAAATTTGCTAGAAACAAT	set1
Hairpins20_16	ATTTATATGATCATATAAAT	set1
ELMI002276	ATTTATTCCAGTCAGGAGGAC	set1
ELMI003585	ATTTCTGACTTCCCA	set1
Hairpins20_27	ATTTGGAGACGTCTCCAAAT	set1
ELMI003226	ATTTTAGGGTCTCCAGCACATAGG	set1
Duplet_G	C	set1
Duplet_TG	CA	set1
Leu2	CAA	set1
Splice_donor_U12	CAAAAAAAGGATACAGT	set1
ELMI003910	CAAAAAGGCATCGGGGAGTTCTTTAGACTC	set1
ELMI000914	CAAAACCTGACTAAACGGATCGATTCTCTCCCCTTAACCGAG	set1
ELMI000554	CAAAATAGTACAGCGAAA	set1
ELMI003909	CAAAATGTTCTGTCAAATTATTTCCCAAGG	set1
ELMI001351	CAAAGAAAGCGACAAAAA	set1
ELMI001033	CAAAGACCAATGCTTCGAGAAGTGTTA	set1
miR-17-9G	CAAAGTGCTTACACAGCGCAGGTAG	set1
miR-17	CAAAGTGCTTACACAGTGCAGGTAG	set1
miR-17_2x	CAAAGTGCTTACACAGTGCAGGTAGCAAAGTGCTTACACAGTGCAGGTAG	set1
ELMI002039	CAAATCAAGAGACTCCTG	set1
ELMI000024	CAAATGCCAACCGAGGATGAGTACATG	set1
ELMI003916	CAACAGGTACTGGACAATTTCTTTCGCAGC	set1
Rand20_3_18	CAACCGGCGCCGCGCCGGCC	set1
ELMI002044	CAACGCAGTCCCCCAGATGGTCAA	set1
ELMI000790	CAACTGGTTCTACTCCTCCAC	set1
ELMI003225	CAACTTAGGAGCCCGCTGCCTCGG	set1
ELMI000774	CAACTTGCCCTGCTGTTGTCT	set1
ELMI000789	CAACTTTCCGAGCTCCTTAGA	set1
ELMI003233	CAAGAAACATCACCACGG	set1
ELMI002122	CAAGAAGAGTTCTACGCA	set1
ELMI001554	CAAGACAGCAATCCACTGTACAAA	set1
ELMI003359	CAAGATCAGTCCTTCACGGCC	set1
Rand20_2_8	CAAGCAGCCCGGGGATACCGGGCTTGCCGC	set1
Rand20_6_10	CAAGCCCGGTTGCGGAGCGC	set1
ELMI002469	CAAGCTACGGGACCACCAAATACAAGCTACATG	set1
Rand20_7_12	CAAGGCGCCTTGGTCGCCCG	set1
ELMI000495	CAAGTGTTTTACCTTCGAAGGTTTTTTAAGGCAAAGAAGCTCATCGAG	set1
ELMI000912	CAATTAGATGGAGTGGACGAC	set1
Rand20_6_20	CAATTGGTCGTTCATGACCA	set1
Val4	CAC	set1
ELMI000547	CACAACCTGAGTGTAATC	set1
Polyadenylation_signal_minimal2	CACACAAAAAACCAACACACAGATCTAATGAAAATAAAGATCTTTTATT	set1
Polyadenylation_signal_minimal	CACACAAAAAACCAACACACAGATCTCTAGAGCTCTGATCTTTTATT	set1
ELMI002115	CACAGGAAGCATCTGCAGGAGATACCA	set1
Rand20_6_11	CACAGTCTTGACGACTGCGG	set1
Hairpins20_24	CACCAAAGCTAGCTTTGGTG	set1
His6-tag-4	CACCACCACCACCACCAC	set1
ELMI003589	CACCCCGATTTTCCT	set1
ELMI003588	CACCCTGATTTCCCA	set1
ELMI003227	CACCGATCTACTCCAGAGTCCAGA	set1
ELMI002117	CACCGCCCTCCTCCTCCAGGACACAGA	set1
ELMI001414	CACCGGATATCCACCTTTAAA	set1
ELMI002410	CACCTGCGTCAGCAATCCTAT	set1
Rand20_8_4	CACGATGAGACTTGTTATCT	set1
Rand30_10_6	CACGCAGTAGCAACACCCCTATCTTAAGTT	set1
ELMI002412	CACGGACGGTCCAAATCGGCA	set1
Rand20_5_7	CACGGCCGACTATCGGCGAA	set1
Myc-binding_site	CACGTG	set1
ELMI001976	CACGTGGAGACCCCGGAG	set1
ELMI002407	CACGTTAGGACCCACACCGGA	set1
Rand20_7_14	CACTCCCGGGTGTCGGAGAC	set1
NES-Snurportin	CACTGAGAAGGAAGAAGCCAGGGCCTGGCTGAGCTCTTCCAT	set1
ELMI003526	CACTGGTGC	set1
ELMI002424	CACTTCAGAGTGTGGTCACAC	set1
ELMI000640	CACTTCGCTGCCGAATGCCTGGTTTCAATG	set1
Leu6	CAG	set1
ELMI003914	CAGAAAAATCTCAAGAGCTATTTTCAGCCA	set1
ELMI000798	CAGAAGACCCTGTACAGTTTCTTTTCTCCC	set1
ELMI001016	CAGAAGGAAAACTCT	set1
ELMI003919	CAGAATCTCATCCGCCATTTCTTCCACGGG	set1
ELMI000539	CAGAATCTGTCCCAGGAG	set1
ELMI000548	CAGAATTATACAGTGAAT	set1
ELMI000610	CAGAATTGCAGTACTAGT	set1
ELMI000791	CAGACAAGTATGACAGACTTTTACCATAGC	set1
ELMI000797	CAGACCACAATCACAAGCCACTTCGCAAAG	set1
ELMI001609	CAGACCCCAAACCCCACCGCTTCGGAATTTATCCCGAAA	set1
Hairpins20_13	CAGACCCGAGCTCGGGTCTG	set1
ELMI000497	CAGATGAGGCATCTGAAATCTTTCTTTGAGGCTAAGAAACTGGTC	set1
ELMI003915	CAGATTAAGCTGAACGAGCTTTGGAAAAAT	set1
ELMI000498	CAGATTTACTACCTCAAACGGTTTTTTGAGGTGAGGCGGGTCGTG	set1
ELMI003912	CAGCACGATATCCGGTCGTTCTTTGTTCCC	set1
ELMI000962	CAGCACGGAAGCCAACCCTCT	set1
Degron_p53	CAGCAGCTTCCACAGGTCGCTGAA	set1
ELMI002857	CAGCGAGACTTCCTGCCTCTGGAA	set1
ELMI003920	CAGCGTTCTATTATGAGCTTTTTCCACCCC	set1
ER-retention_signal_(c-term)	CAGCTCGTCCTT	set1
ELMI000794	CAGCTTAGGATCGACAGTTTTTTTAGACTC	set1
ELMI001293	CAGCTTCCTATTCCCTCCGCCATCCCGCGGCCTGCTTCTCGG	set1
Peroxisome_(c-term)	CAGCTTGCT	set1
ELMI001460	CAGGAAATTTCACCCCCTCCT	set1
ELMI001577	CAGGACGGTACTGAGGTA	set1
ELMI003364	CAGGACTTCTCGAGCTTCGAT	set1
ELMI002032	CAGGAGATCTCACCCCCC	set1
ELMI000016	CAGGAGCCCCAGGAGATCAATTTCCCA	set1
ELMI003833	CAGGAGGAGTCAGACCTCGAG	set1
ELMI003913	CAGGCAAAGCTGGATACCTTCCTATGGAGT	set1
ELMI001289	CAGGCATCGAGAAACACCCGCATTCCTCATCTGGCAGGAAAAAAG	set1
ELMI002467	CAGGCCCAGGGACCTCCTTATCCCACATACCCT	set1
ELMI003918	CAGGCCGTGCTTAGCCGTTTCTTTCAATCC	set1
Rand20_2_5	CAGGCGGCCAGCTGCCTGGC	set1
ELMI000029	CAGGGACCAGAAGAATCTGACGAGTTT	set1
Rand20_2_17	CAGGGAGAGGCCGGCTAAACGCCGGCCTGG	set1
ELMI000792	CAGGGCCGACTGGATGATTTCTTCAAAGTC	set1
ELMI002178	CAGGGGCCTACCCCAGTCTGCACG	set1
Rand30_7_1	CAGGGTTTTTGAACCCTAGTGGTAACGTGG	set1
Splice_donor_short	CAGGTAAGT	set1
Splice_donor_alt1	CAGGTAAGTATCT	set1
Splice_donor_alt2	CAGGTAAGTGTTT	set1
Splice_donor	CAGGTAAGTGTTTTT	set1
ELMI001231	CAGGTCTCCATTACCGGATTCTTTCAGCGC	set1
ELMI000911	CAGGTGGATGGAGCGGATGAT	set1
ELMI002787	CAGGTTATTATAATATCAGATTCCGACGATGATGACGATGAA	set1
ELMI000937	CAGTATCGGGTGGACCACTTGCTGTCA	set1
ELMI000799	CAGTCAACACTGTATTCTTTTTTTCCAAAG	set1
ELMI001256	CAGTCCCCCACCTTT	set1
Hairpins20_22	CAGTCCGAGCGCTCGGACTG	set1
Corn	CAGTGACCTCCTCAGACCTCCTTCCTCG	set1
Hairpins30_13	CAGTGTTGGCGGTTCGAACCGCCAACACTG	set1
Start	CAT	set1
Rand20_8_8	CATAATCAACAGTGCTTGAG	set1
Hairpins20_23	CATATCGAATATTCGATATG	set1
His6-tag	CATCACCATCACCATCAC	set1
Rand20_2_11	CATCACCCAGGGTTAACCCCTGGGGGGATG	set1
mNeonGreen-11	CATCATATCGGTAAAGGCCTTTTGCCACTCCTTGAAGTTGAGCTCGGT	set1
His6-tag-3	CATCATCATCACCACCAC	set1
His6-tag-2	CATCATCATCATCATCAT	set1
ELMI000208	CATCCCCCCCCACCACCAGGTCACCGC	set1
ELMI000065	CATCGACGGAGACTGTTGTTTGCTTGCTCC	set1
Hairpins20_21	CATCGCTCTATAGAGCGATG	set1
Rand20_7_11	CATCGGGGCTTCCAGGCTTC	set1
ELMI000773	CATCTAAAAACCCTGTTGAAG	set1
ELMI001443	CATCTGGACAGCCCGCCGGCT	set1
ELMI000491	CATGACGAATTG	set1
ELMI002409	CATGTAAGGAGCCACAGTTCT	set1
ELMI002408	CATTCACGGCAGTCATCAACT	set1
ELMI002411	CATTCGAGGGAACAATCAACA	set1
Duplet_GG	CC	set1
Pro3	CCA	set1
ELMI001374	CCAAAAAAGAACAGACTA	set1
ELMI000959	CCAAAATACAGTCAGGTCCTC	set1
ELMI002578	CCAAACCCGTTCATC	set1
ELMI001993	CCAAACCTGAGCCCTAAT	set1
ELMI001379	CCAAAGAAAAAAAAACCC	set1
NLS_SV40	CCAAAGAAGAAGCGGAAGGTC	set1
ELMI001185	CCAAATCCTTTTGGC	set1
ELMI002953	CCAACCCTTCCTAATCTGGACTTT	set1
ELMI001416	CCAAGAATGAGCGGCGCTCCC	set1
Rand20_5_2	CCAAGCCTTTCACGGCTCGG	set1
ELMI003224	CCAATGCTCACTCCCGAGGAGAGA	set1
ELMI000253	CCAATTGACCTGTCC	set1
ELMI002131	CCACAGATTCCCTCTAGG	set1
ELMI002195	CCACCAAAGCCCTCTCGG	set1
ELMI002134	CCACCAGCCTAT	set1
ELMI001107	CCACCAGTCGCTCAGGTCATGCCAGGG	set1
Rand20_9_18	CCACCATCCTCTCGGACAGA	set1
ELMI001334	CCACCATCGGCACCCTCG	set1
ELMI003259	CCACCCCACACCCCGGTCCGG	set1
ELMI003408	CCACCCCCTCCACCCTTACCA	set1
ELMI003262	CCACCCTGCAGCCCACCTAAA	set1
ELMI002952	CCACCGCTGCCCGGTCTCGACCTG	set1
ELMI001694	CCACCTAAAAAGTTC	set1
ELMI002168	CCACCTAACTAC	set1
ELMI002169	CCACCTAAGTAC	set1
ELMI002904	CCACCTCCAACACCTAGA	set1
ELMI000206	CCACCTGTCGATTAC	set1
BRE	CCACGCC	set1
BRE-TATA	CCACGCCTATAAA	set1
ELMI000078	CCACTAGACCTGAGC	set1
ELMI000247	CCACTAGTTCTTCTG	set1
ELMI000257	CCACTGGACTTGGCT	set1
ELMI000261	CCACTGGATTTGTCC	set1
ELMI000083	CCAGAAGATCTCTCT	set1
ELMI000054	CCAGAGCAGGAG	set1
ELMI002593	CCAGCAAAGCGGCGAAAGGGA	set1
ELMI000180	CCAGCAGTCCCTCCGCGG	set1
ELMI002661	CCAGCCCCGGGGTTT	set1
ELMI002587	CCAGCCCGGAAGAGGCACGCA	set1
ELMI001098	CCAGCCCTCCCTCCGAAA	set1
Rand30_6_17	CCAGCTAAAGCGCGTGCGAGAGAATGCGCT	set1
Rand20_4_5	CCAGCTGTGGTTTGCTGGGG	set1
Rand30_7_15	CCAGGCGTGCACGAACGGTCGTTAGGCATA	set1
ELMI001383	CCAGGGACACCTCCAAGTTCT	set1
Rand20_4_19	CCAGGGCGGAGGTGCCCTTC	set1
Rand30_4_17	CCAGGTACCCTGGCCGGGTGCCGGATAGCC	set1
ELMI000212	CCAGTAGAACTCCGG	set1
ELMI000073	CCAGTCAAAAGAAGTTTGAAGCTTGAT	set1
ELMI000184	CCAGTGCCACCTAGGAGA	set1
ELMI002652	CCATACCCTCCTGGTGGGCCTTATCCC	set1
ELMI002948	CCATCCCTACCCAATATCAGTTTAGGCCTT	set1
ELMI001069	CCATCCTCCTCACAC	set1
ELMI002956	CCATCCTTGCCCGACCTGCACAGAGTCTTG	set1
ELMI003236	CCATCTCCTTCCCCGAGA	set1
ELMI002950	CCATCTCTACCCAACATCACACTGGGCCTT	set1
Kozak_sequence	CCATGGTGGC	set1
ELMI000215	CCATTAAACCTGAGC	set1
ELMI000085	CCATTAGACTTATCC	set1
Gly4	CCC	set1
ELMI001380	CCCAAAAAAAAAAAACCA	set1
ELMI001378	CCCAAGAAGAAAAAGCCGAGC	set1
ELMI000607	CCCAATCTAAGTCTCCCA	set1
ELMI000832	CCCAATTCCACCGCTGGA	set1
ELMI002014	CCCACAACCACGCCACAA	set1
ELMI003219	CCCACAATGACGCCCGACATGCGC	set1
ELMI002031	CCCACCTTATCCCCACCT	set1
ELMI002174	CCCACTAGCTCAGATCCTGGCTCG	set1
ELMI002632	CCCAGCATTCTTAAGAAA	set1
ELMI000027	CCCAGCCCTCAGGAAAACTCTTATGTG	set1
Degron_CyclinA2	CCCAGGACCGCCCTGGGCGACATCGGC	set1
ELMI002151	CCCAGGGTGAGCGTCACCGAC	set1
ELMI000048	CCCATCCAGGAG	set1
ELMI002903	CCCCCAACCACTCCATGT	set1
phiC31_attP	CCCCCAACTGAGAGAACTCAAAGGTTACCCCAGTTGGGGCAC	set1
ELMI003398	CCCCCACCAGCACCTCCCCTG	set1
ELMI001104	CCCCCCCCATAC	set1
ELMI002662	CCCCCCCCTCATGGTTTC	set1
ELMI003807	CCCCCCCCTCCGAGAGCACCT	set1
ELMI002660	CCCCCCCCTGGTTTT	set1
ELMI002170	CCCCCCGCATAT	set1
ELMI001700	CCCCCTCATCACTTT	set1
ELMI002902	CCCCCTCCTAGTCCTGCC	set1
ELMI002301	CCCCCTCTTTCTCCCAGT	set1
ELMI002053	CCCCGAGGATGTGCCGATGGCCGG	set1
Rand20_1_12	CCCCGCGCACAGCGGGGTGT	set1
ELMI001425	CCCCGGCTAAGTAGCGCCTGG	set1
ELMI000219	CCCCTAGACCTGACT	set1
ELMI002287	CCCCTCAAGAAACTAAGATTTGAT	set1
Rand20_2_17	CCCCTCACAAGAGGGGAGCA	set1
ELMI003840	CCCCTCGGAAGCGATTCAGAA	set1
Rand20_10_11	CCCCTGAACACCACTTCTAC	set1
ELMI000966	CCCGAAGAAACTCAAACTCAA	set1
ELMI002478	CCCGACACCGCTGCG	set1
ELMI003337	CCCGAGCTGCTTATCAGT	set1
ELMI002173	CCCGCACCACCTATGAGA	set1
Rand20_5_18	CCCGCGGCTCTGCCCAGGGC	set1
Rand20_3_11	CCCGCGGTGTCGTGCCGCGA	set1
ELMI002655	CCCGGATATCCTCCCACTGGCTACCCT	set1
Rand20_3_12	CCCGGGTGGTCCCGGAGCTA	set1
ELMI000050	CCCGTCCAGGAA	set1
ELMI000075	CCCGTGAAGCGCAGACTGGATCTGGAGACCGAT	set1
G-quadruplex_sequence	CCCTAACCCTAACCCTAACCCT	set1
ELMI002653	CCCTACCCAGTTACTCCTGGTTATCCG	set1
ELMI002654	CCCTACCCCCATAGATTCGACTATCCA	set1
ELMI002658	CCCTACCCCCTTCCCTACTCTCCA	set1
Rand20_6_17	CCCTCAGGGGCCTGGCCCGC	set1
Rand20_5_6	CCCTGGAGAGCGCTCCCAGG	set1
ELMI002972	CCCTGGGTGCCG	set1
ELMI000260	CCCTTAAACCTATCC	set1
Rand20_8_18	CCCTTCGATGGTGAGAAGTG	set1
ELMI001401	CCCTTTCTGACACCTTCTCCCGAG	set1
Arg4	CCG	set1
Monopartite_cNLS	CCGAAGAAGAAGCGAAAGGTC	set1
ELMI000552	CCGAATCTTACCTTGGGT	set1
ELMI002599	CCGAGAACCGCTCTAGGAGATATTGGA	set1
Hairpins30_29	CCGAGAATCTCAGTCGACTGAGATTCTCGG	set1
ELMI002954	CCGAGACTCCCTACACTGCCCAAGCGGGTC	set1
ELMI003217	CCGAGCTGGTCACCTGATGGTCGC	set1
ELMI000178	CCGAGTCGGCCCAATCGT	set1
Rand20_3_10	CCGCATCACCTAGATGCGGC	set1
ELMI002191	CCGCCACAGAGCCCACGCGTG	set1
ELMI002135	CCGCCAGCTTAC	set1
Rand20_1_14	CCGCCCAGGGGGGGCGGGAA	set1
Rand20_6_2	CCGCCCCGGGTCGTGGAGCG	set1
ELMI000207	CCGCCTGTGGATTAC	set1
ELMI001697	CCGCCTTCCCCCTTT	set1
CTCF-1	CCGCGAGGTGGCAG	set1
ELMI002054	CCGCGCACTCAACCTGACGGAACC	set1
CTCF-2	CCGCGCGGCGGCAG	set1
Rand20_4_3	CCGCGGATCAACGCGGCGTC	set1
CTCF-3	CCGCGGGGGGGCAG	set1
ELMI003260	CCGCTGAAGTCCCCCTACAAG	set1
ELMI003355	CCGGATATGTCATGGTCATCA	set1
BxB1_attB	CCGGATGATCCTGACGACGGAGACCGCCGTCGTCGACAAGCCGGCC	set1
BxB1_attB_GA	CCGGATGATCCTGACGACGGAGTCCGCCGTCGTCGACAAGCCGGCC	set1
Rand20_4_8	CCGGGCGGTATAGCGCGGAG	set1
Rand30_3_16	CCGGGTACCAGCCGTTGGGGTTGCGCCCGT	set1
ELMI000249	CCGGTTGTAATGCTC	set1
ELMI002659	CCGTACCCACAGCCGCAACCCTACCAACCT	set1
ELMI002947	CCGTCCCTGCCCAATATTACGCTCGGATTA	set1
Rand20_4_12	CCGTCCGCAGCCGCGGAAGG	set1
ELMI002455	CCGTGCAATAGCGTA	set1
Rand30_6_9	CCGTGCCCTAAATGAGGAGGACGTGCGGAT	set1
Rand30_6_19	CCGTTCGGCGCGGTAGTGGGCAGCTCGGAG	set1
ELMI000087	CCGTTGAACCTGAGC	set1
ELMI000939	CCGTTTTCTATCAACAACCTCATGTCG	set1
Arg6	CCT	set1
ELMI002133	CCTAACCCCGATTAC	set1
ELMI000565	CCTAATATCACCCAACTG	set1
ELMI001176	CCTAATCCATTTTCT	set1
ELMI000534	CCTAATCGTACGTCCGGC	set1
ELMI000532	CCTAATGCCAGCGTGCTG	set1
ELMI002150	CCTAGAGCCTCCGTAACCGAG	set1
Rand20_8_3	CCTAGGTTCGCCTGACCTCA	set1
ELMI000255	CCTATAGACCTTAGG	set1
ELMI000089	CCTATAGACTTGAGC	set1
ELMI000213	CCTATGGACCTGAGG	set1
ELMI000251	CCTATGGTAGCCTTA	set1
ELMI000246	CCTATGGTAGTACTA	set1
ELMI000046	CCTATTCAAGAA	set1
ELMI000081	CCTATTGACCTGTCT	set1
ELMI000047	CCTCACCAAGAA	set1
ELMI002146	CCTCACGGGTCTCCCAGAGTCAGC	set1
ELMI002942	CCTCAGCTGAAGCCCATTGAAAGTTCCATCCTGGCCCAGCGCCGC	set1
ELMI002476	CCTCCACCATTAATA	set1
ELMI002906	CCTCCACCCAGCCCCTGT	set1
ELMI000183	CCTCCAGTGCCGCCAAGG	set1
ELMI000949	CCTCCATTGTCACAGGAAACC	set1
ELMI002438	CCTCCGGAGTAC	set1
ELMI000174	CCTCCTAAACCACCCAAG	set1
ELMI001108	CCTCCTAGGGCTCTCGTGCTGCCCCAC	set1
ELMI002262	CCTCCTCCGTAC	set1
ELMI002432	CCTCCTCTGAGCCCTTCCAGG	set1
ELMI000250	CCTCGAGTGTCGCTG	set1
ELMI002058	CCTCGCCCCCCTGTGCCAGGCGAG	set1
Rand20_6_16	CCTCGGCCTATGTAGAGGGG	set1
ELMI000262	CCTCTAAACCTCACA	set1
Rand30_10_4	CCTCTCGACTAATATTTCAACGCCCTGGGC	set1
ELMI002282	CCTCTGCCTTCAGGACTTCTGACT	set1
ELMI002132	CCTCTTAGCCCCAGCAGG	set1
ELMI000256	CCTGAAGATCTGGCG	set1
ELMI000045	CCTGAGGAAGAG	set1
ELMI000173	CCTGCACTGCCTCCCAAA	set1
ELMI000077	CCTGCCAAACGACGACTCGAGCTTGGCGAGAGT	set1
ELMI001381	CCTGCCGCCAAAAGGGTTAAACTC	set1
Hairpins20_12	CCTGCCTTGTACAAGGCAGG	set1
ELMI000076	CCTGCTAAAAGGAAACTGGATTTGGAG	set1
ELMI002435	CCTGCTCCGCCTAGCAGG	set1
NLS_cMyc	CCTGCTGCCAAGAGGGTCAAGTTGGAC	set1
Rand30_5_16	CCTGCTGTGTAGGCAGCAGCACGGAATCAA	set1
ELMI001387	CCTGGAGAAACCCCACCCCTCTCG	set1
Rand20_4_10	CCTGGATTTAATTTCCAGGT	set1
ELMI002656	CCTGGGTACCCCCCACCCCCAGGGGGCTACCCC	set1
ELMI001860	CCTGGTGAGACTCCACCTTTGTCA	set1
ELMI001067	CCTGGTGGCTCCCGA	set1
Rand20_10_12	CCTGTAACCCCCGTAACCCG	set1
ELMI000079	CCTGTAGATTTGACG	set1
ELMI001956	CCTGTGAAATCACCGCAT	set1
ELMI000080	CCTGTGGATCTTAGC	set1
Hairpins20_19	CCTGTTCCGTACGGAACAGG	set1
ELMI001958	CCTGTTCTGTCTCCAATG	set1
ELMI002651	CCTTATCCAACATACCCAGGATACCCT	set1
ELMI002657	CCTTATCCCATGCAGTACCCTCCCCCTTATCCA	set1
ELMI002145	CCTTCAACTTCACCCCGCGCCAGC	set1
ELMI003238	CCTTCCAGTACACCTAGG	set1
ELMI000951	CCTTCCCTCTCTCAAGGAGTT	set1
ELMI002274	CCTTCTACAAGTAGC	set1
Rand30_4_2	CCTTGGCGGTGCGGCAGCTCCAGCTCAGGG	set1
ELMI000218	CCTTTAGACTTGTCG	set1
ELMI002104	CCTTTGATTTCAGATTTCTTTGCGAAGAGGAAAAGGTCT	set1
ELMI002061	CCTTTTGCTAGACTCCACGAGTGCTACGGACAGGAAATT	set1
Duplet_CG	CG	set1
Ser4	CGA	set1
ELMI003278	CGAAAGCCAGACCTCAGGGTTCTGATT	set1
ELMI001605	CGAAAGCTGAACGTGAACGCCAAGCCTTTCGTGCCTAAC	set1
Rand30_5_6	CGAACCGGCATTCCGGTTTGATTAAATCAC	set1
ELMI002984	CGAACTATCTCAGCACCC	set1
ELMI003249	CGAACTGCAAGCCCTAATAGA	set1
ELMI002077	CGAAGAAGG	set1
Rand20_2_18	CGAATGGAGGGGGGCGACAGCCCCCCAGCG	set1
Hairpins30_26	CGACATCGATCCACATGTGGATCGATGTCG	set1
ELMI003069	CGACCAACTTCATTGGCTCTC	set1
Rand20_8_19	CGACCAGTCTTAGTCGCTGT	set1
Rand30_8_17	CGACCATTCCATGGCGTTAGCGTGGTTCCC	set1
ELMI003066	CGACCCACTACTCTCACATTC	set1
ELMI003063	CGACCGTCTCGTCTCGATCTT	set1
ELMI003082	CGACCTACTTTTCTGCAGTTA	set1
ELMI003665	CGACCTGAAACACCG	set1
Rand20_9_5	CGACCTGGGTAGAAGGAGGG	set1
Rand20_9_13	CGACGACGGGAACCCTGCTG	set1
ELMI002748	CGACGAGAGCAGCTGCGGCAGTGG	set1
ELMI001395	CGACGAGCGAAAGGGGCCATGGGCCTT	set1
Rand20_2_21	CGACGCAGAGGGAATGCCCTTGGTGCGTCG	set1
ELMI002147	CGACGCTCAAGTAAGGACACT	set1
ELMI002078	CGACGGCCA	set1
ELMI001290	CGACGTTCCGTGAATAGCAAAATTCCCGCACCCAAG	set1
ELMI003024	CGAGCCGTGAGTATGGAC	set1
ELMI003037	CGAGCCTCCTCGCTTAAT	set1
Corn	CGAGGAAGGAGGTCTGAGGAGGTCACTG	set1
ELMI002636	CGAGGCATTCTGAAGCGC	set1
ELMI000113	CGAGGCGAT	set1
ELMI003669	CGAGTTCCGAGTCCT	set1
Rand30_10_9	CGATATTGCAACACAGATTCCCCTCACGAC	set1
ELMI002555	CGATGTCGAAGCATTTCCGTGTCTGAG	set1
Rand30_6_20	CGATGTCTTAGTTGCTAGCAACGTAGGACC	set1
Ala4	CGC	set1
ELMI002082	CGCAACAGACTT	set1
ELMI000581	CGCAACTATACAGCTGAA	set1
ELMI001578	CGCAAGGAGTATTTTATT	set1
ELMI002148	CGCAAGTATAGCCTCAACGGC	set1
ELMI002982	CGCAAGTCCGTG	set1
ELMI003011	CGCAAGTCTGCCCCG	set1
Rand20_2_9	CGCACCCTCCTTTTATCAAGGAGGGTAGCT	set1
ELMI001025	CGCAGAGATGCGGCTGATTTTCTCCTG	set1
ELMI003035	CGCAGCCTGAGCGTAGAG	set1
Hairpins20_2	CGCAGGCACCGGTGCCTGCG	set1
Rand20_8_12	CGCATCTAGCATTTGCGTAC	set1
ELMI002705	CGCCACCTCCTAGGA	set1
Wbeta_attB	CGCCAGCTGTTGGAAGTACCGTTACAAACACGACAGTTACACCTATCGTTGACGCTACCTT	set1
ELMI004000	CGCCCCCCACGC	set1
ELMI002279	CGCCCGCGGTCCTGCACATGGCCACTC	set1
Rand20_1_10	CGCCCGGTGCAACCGGGCCC	set1
ELMI003086	CGCCCTACCACGCTCCCCATT	set1
ELMI003061	CGCCCTGGGAGTCTTGATTTG	set1
Rand30_4_13	CGCCGCCTTCCGTGAGCATGGGTGGGTGGG	set1
ELMI001508	CGCCGCGGTTCTGGCAGTGCC	set1
ELMI002064	CGCCGGAGA	set1
ELMI002172	CGCCGGCAAACCTCTATGACCGACTTCTATCACTCTAAGCGGAGATTAATC	set1
ELMI002080	CGCCGGTGG	set1
Rand20_9_12	CGCGAATAAGCCAGGGAAAA	set1
ELMI003096	CGCGACCATCTCTATCTGCCTCTCGAG	set1
ELMI003290	CGCGCCAGCCCTGGGCTGTCAATG	set1
ELMI002742	CGCGCCGAGCAACTGAGGCGGTGG	set1
ELMI002743	CGCGCTCAACAGGTGAAGATGTGG	set1
ELMI003025	CGCGCTGCATCAATGGAT	set1
ELMI000107	CGCGGAGAC	set1
Rand20_7_10	CGCGGCACAATGCCTGAGAT	set1
ELMI000120	CGCGGGGAT	set1
ELMI003654	CGCTCAAACAGTCCT	set1
ELMI001258	CGCTCACCGACTTTT	set1
ELMI003095	CGCTCCAAGCTGTGTTTGGTATTACAA	set1
ELMI002983	CGCTCCGTGAGTTTG	set1
ELMI001288	CGCTCTAGCAGGATCCCAAGACCCTCTGTCAGT	set1
ELMI003663	CGCTCTGTGTCACCT	set1
ELMI001487	CGCTTCATCGTCAGT	set1
ELMI001490	CGCTTCTCTGTTAGC	set1
Pro4	CGG	set1
ELMI002999	CGGAAAACAGCCTCTGAACCA	set1
ELMI002065	CGGAAAAGACCT	set1
ELMI003299	CGGAAAGCCCTGAAGTTGAATTTT	set1
ELMI003032	CGGAAAGTCTCCCTGGCC	set1
ELMI000550	CGGAACTACACCATCTTT	set1
ELMI001350	CGGAAGCGTCAGAAACTG	set1
ELMI001945	CGGAAGCTTACGGATTTCTATCCGGTTCGGCGTAGC	set1
ELMI003043	CGGAAGGCCCTTTCTTTCGAT	set1
ELMI002548	CGGAGACGCTTTTCTTCACTCCACTTC	set1
Rand30_5_13	CGGAGAGCCGGGAGAGACCCCCGGATCCAC	set1
ELMI002069	CGGAGGCGG	set1
ELMI003291	CGGAGTCAGTCATTGTCCTTGCAGATG	set1
ELMI002704	CGGAGTCGTCGAGCC	set1
ELMI003103	CGGAGTGAACTCTACCTGGATTTGCAC	set1
ELMI003021	CGGATAACAAGCGCTGCTCGTAGATCCTAT	set1
ELMI000062	CGGATCAGGCGTGAATTGTTCATTGAGGAA	set1
ELMI003013	CGGATGTCTGACCCC	set1
ELMI002979	CGGCAGACC	set1
ELMI003008	CGGCAGAGGTCTACATCAACTCCCAATGTG	set1
ELMI003030	CGGCAGTCCGTGCTA	set1
ELMI003088	CGGCCAACCACCCTCAACCTT	set1
ELMI001111	CGGCCAACCGCAGCGGTGACTCCTATC	set1
Rand20_5_14	CGGCCACAGATGGCTGGTAC	set1
ELMI003234	CGGCCAGAGACTCCCCGA	set1
ELMI003089	CGGCCAGCATCCCTGCAGGTT	set1
ELMI003073	CGGCCCAAATCACTCAATCTC	set1
ELMI003071	CGGCCCAATTCCCTCCGGCTT	set1
Rand20_5_1	CGGCCCCCGAATGGGGTGAC	set1
ELMI003307	CGGCCCCGTCCAGAGCCTCTCATTATA	set1
ELMI003087	CGGCCCTCATCATTACCGATT	set1
ELMI003076	CGGCCGACCAGCCTGAATGTG	set1
ELMI003067	CGGCCTACCACTCTGCCCTTG	set1
ELMI003078	CGGCCTCAAGACCTGAACCTG	set1
Rand20_4_17	CGGCCTCGGTCTGGCCGAAA	set1
ELMI003072	CGGCCTGCTTCTCTGAATCTG	set1
ELMI002280	CGGCGGAGAGCAGCCAGCATGGACAGC	set1
Rand20_4_14	CGGCTGGGATGATCCCAGAT	set1
Rand20_4_9	CGGGAGCGAAGTGCTTCCTC	set1
Rand20_2_13	CGGGAGTCTTCTGGGCTCCC	set1
Rand20_3_5	CGGGCAATTTGCCCGGCGCT	set1
ELMI003039	CGGGCGATGAGCTTCCAG	set1
ELMI003100	CGGGCTGATCTGAGCCTCGATTTGACC	set1
Rand20_4_13	CGGGCTGCCTCAGGGCCCAT	set1
ELMI000114	CGGGGAGAT	set1
Rand20_2_16	CGGGGCTGGTGTAATGAAACATCGGTCCCG	set1
Rand20_1_11	CGGGTACCTTTGGGTGCCCC	set1
ELMI003657	CGGTCAAAGACACCA	set1
ELMI003026	CGGTCAACCAGCCTCAAG	set1
P2A	CGGTCCAGGATTCTCTTCGACATCTCCGGCTTGTTTCAGCAGAGAGAAGTTTGTTGC	set1
ELMI002991	CGGTCCCACTCTAGCCCC	set1
ELMI003027	CGGTCTGCATCCTTTTCA	set1
ELMI003042	CGGTCTTGCTCTGTTACA	set1
ELMI002740	CGGTGCGAACAAATTAAGGCCTAT	set1
phiC31_attB	CGGTGCGGGTGCCAGGGCGTGCCCTTGGGCTCCCCGGGCGCGTACTCCAC	set1
ELMI001491	CGGTTCCAGGTAACT	set1
Rand20_6_19	CGGTTGGGGCGTAAGCCTGG	set1
ELMI000768	CGGTTGTGTCGGCTGTTGCGC	set1
Thr4	CGT	set1
ELMI003306	CGTAAGGTCAAGCCGGCACCACTAGAGATT	set1
ELMI003000	CGTACACAGAGCGCCCCC	set1
ELMI003005	CGTAGCTTCAGTGAGCCT	set1
ELMI000517	CGTAGTGTCCGGTTGCTG	set1
ELMI002980	CGTAGTTGGACATTC	set1
CREB-binding_site	CGTCA	set1
ELMI003077	CGTCCATCCCAGCTGGATGTT	set1
Rand20_7_20	CGTCGCTCCGCTAGTCGACG	set1
DPE-1	CGTCT	set1
RES_BsmBI	CGTCTC	set1
Rand20_1_2	CGTCTCGTGCGGGTTCGACCCGCGCGGGCG	set1
ELMI003232	CGTCTGGGAACACCCAAG	set1
ELMI002745	CGTGAAGAGCAAATTCGGCGTTGG	set1
ELMI003038	CGTGCTATGTCTCTGAAC	set1
ELMI002744	CGTGCTCAACAACTGAAAAAGTGG	set1
ELMI000100	CGTGGAAGGCTGCCCAGTAAACCAAAA	set1
ELMI003651	CGTTCTGACAGCCCC	set1
Duplet_AG	CT	set1
Stop2	CTA	set1
ELMI001252	CTAAAAATCGAGCCTTCTGGATGGGAT	set1
ELMI003321	CTAAATAGTAATGCCATTAAA	set1
Rand30_7_17	CTAAGAGAGGTGACAACCGTATCATTGGGA	set1
ELMI002073	CTAAGAGCTCGC	set1
miR-17	CTACCTGCACTGTGTAAGCACTTTG	set1
miR-17_2x	CTACCTGCACTGTGTAAGCACTTTGCTACCTGCACTGTGTAAGCACTTTG	set1
miR-17-9G	CTACCTGCGCTGTGTAAGCACTTTG	set1
ELMI000449	CTACTGGACCTCGAT	set1
ELMI001219	CTAGCACCCGCCGCTGGCGACACCATTATCTCTCTGGATTTC	set1
ELMI002690	CTAGCCGTTCCT	set1
ELMI001220	CTAGCTCCTTACATCCCTATGGATGATGATTTCCAGCTC	set1
Rand20_8_13	CTAGTTAGGCCGAAGAGCCT	set1
Rand20_10_2	CTATATTGATAAAAGCCGGG	set1
ELMI002898	CTATTTTCCTTAAAGCAACAAAAGAAG	set1
Glu2	CTC	set1
Rand30_9_6	CTCAAAGGACTTTGTTCTGCAATGATATTG	set1
ELMI000530	CTCAACGTGAGCCAGCTG	set1
ELMI000531	CTCAACTGGACGGGCTCT	set1
ELMI001242	CTCAAGACTGAACCCTTCGATGAT	set1
ELMI001668	CTCAAGCACAAGATTAGAAGTAGACCTGACAGATCTGAACTCGTGCGCATGCATATCCTC	set1
ELMI002266	CTCATAGCCTCTCCCAGCCCC	set1
ELMI003171	CTCCCAACCATACCGGAG	set1
ELMI002309	CTCCCCCCCCCTCCA	set1
Rand30_7_12	CTCCCGTACGGCGGAGACATCGAGCACGGA	set1
ELMI002459	CTCCCTATCAGCCAGTCCCCA	set1
ELMI001699	CTCCCTCCACCTCCC	set1
ELMI001411	CTCCGACTGTCACTGTATAAT	set1
ELMI003270	CTCCGGTTGTACCAGGAG	set1
Hairpins20_20	CTCCGTACTGCAGTACGGAG	set1
ELMI000450	CTCCTCGATCTGGAT	set1
ELMI000432	CTCCTGGATCTGGAT	set1
ELMI000777	CTCCTTCAGTTGCTCTTAGGA	set1
ELMI002924	CTCGAATGGGACGATTCCGCCATTGCTCCA	set1
ELMI001518	CTCGACGAGCTTATGGCTAGTTTGTCC	set1
ELMI001592	CTCGAGATTACCGAACTA	set1
ELMI002930	CTCGAGTGGGAAGATGACACACCTGTTGCC	set1
ELMI002433	CTCGATGCTCTGCTCGCTGACCTTGAG	set1
ELMI002002	CTCGCACCTCGTCCATTG	set1
ELMI001225	CTCGCCCCATATATACCCATGGACGGTGAGGACTTTCAGCTT	set1
ELMI000751	CTCGCCGATCATATTTGCCAGATCATT	set1
ELMI003255	CTCGCGAAGACCCCACAGAAG	set1
ELMI002687	CTCGCTGTGCCT	set1
Avi-tag	CTCGTGCCATTCGATCTTCTGGGCCTCGAAAATGTCGTTCAGGCC	set1
ELMI002345	CTCTACCCCGAGCTA	set1
ELMI001883	CTCTATTGCGTGGTGATTATTCAGAAAAATTACCGGGCATTTCTATTGCGAAGGAGATTT	set1
ELMI003180	CTCTCCACCCTGAGGGAACAA	set1
ELMI002958	CTCTGGCTTCCA	set1
ELMI002957	CTCTGGTTCCCA	set1
Rand30_6_1	CTCTGTAGGCAATTGGCTGCAGTCTCAGTG	set1
Gln2	CTG	set1
ELMI001238	CTGAAAGAAGAACCACAGACCGTTCCGGAG	set1
Rand30_10_1	CTGAACACGCCACGTAACAAATGTCACACT	set1
ELMI000834	CTGAACACTACATACAGC	set1
ELMI000604	CTGAACCTGACCCAAAAT	set1
ELMI000537	CTGAACGGCACTAGAGGA	set1
ELMI000573	CTGAACGGCAGTATTACA	set1
ELMI000587	CTGAACGTGACAAAGGAC	set1
ELMI001243	CTGAAGCTAGAGCCAAATCCAGAG	set1
ELMI000064	CTGAAGGGGCGGCGTTTAGTATTTGAT	set1
ELMI000538	CTGAATACATCTTACACC	set1
ELMI001171	CTGAATCCTTTCGAT	set1
ELMI001169	CTGAATCCTTTCGGT	set1
ELMI000965	CTGACAGCCTCTCAAAGGGAG	set1
ELMI002939	CTGACATGGGACACCTGCTATTTC	set1
ELMI002066	CTGAGGAAGAGA	set1
ELMI000457	CTGATCGACCTCGAG	set1
C/EBP-binding_site	CTGATGCAA	set1
Rand20_2_14	CTGATGGGCGCCGGGGAGACCCGGGGCGCT	set1
ELMI003319	CTGCAAGAACGCCGAGGGTCGAACGTTGCCCTCATGTTG	set1
ELMI003316	CTGCAAGAGAGACGGGGCAGTAATGTGAGCTTGACACTG	set1
ELMI002940	CTGCAATGGGACACCGATCCTAGCGTGCTC	set1
ELMI000093	CTGCACCGATCCACTCAGACT	set1
ELMI003317	CTGCAGGAGAGACGGGGCTCTAATGTAAGCTTGACCCTT	set1
ELMI003240	CTGCAGGTCTCCCCTAAG	set1
CTCF-1	CTGCCACCTCGCGG	set1
ELMI002020	CTGCCCATGTCTCCACGT	set1
CTCF-3	CTGCCCCCCCGCGG	set1
NES-HIV-REV	CTGCCCCCTCTTGAGAGACTGACCCTC	set1
ELMI002581	CTGCCCCTTCCCCCG	set1
ELMI003212	CTGCCCGCAAGCCCTGCCCTGAAA	set1
CTCF-2	CTGCCGCCGCGCGG	set1
ELMI002067	CTGCGGAAGCGA	set1
ELMI001965	CTGCTAACTTCTCCGGAC	set1
ELMI002688	CTGCTAGTGCCT	set1
ELMI000772	CTGCTCGCTTCACTCTTACAG	set1
ELMI001385	CTGCTGACTCCCCCTCAAAGT	set1
Degron_MYC	CTGCTGCCCACCCCCCCCCTGAGC	set1
ELMI001551	CTGCTGCCTAACCATAGCTAT	set1
ELMI000034	CTGCTGCCTACAGAGAATGGAGAGGGT	set1
ELMI000775	CTGCTGCTGCATCTGTTAAAA	set1
ELMI000628	CTGCTTACTCTCGAT	set1
ELMI001862	CTGCTTCCTACCCCGCCATTGAGC	set1
ELMI001597	CTGGAAGATAGTGTCTTT	set1
ELMI002933	CTGGAATGGGACCATACAGGAGACGTG	set1
ELMI002937	CTGGAATGGGAGAATGATTTTGTGTCCGCA	set1
ELMI003368	CTGGACTCTTCCCTGAGCTCT	set1
ELMI002474	CTGGAGAACTCAAAC	set1
ELMI003318	CTGGAGCGTAGGAGGGGCCCCCTTGTTAGACAAATCTCTCTCAATATT	set1
ELMI001572	CTGGAGGACACGGAGCTT	set1
ELMI000752	CTGGAGGACATAATACGAAAAGCACTG	set1
ELMI002938	CTGGAGTGGGAGGATGAAGAGGGCATG	set1
ELMI002927	CTGGAGTGGGATGATTCCACTTTG	set1
Rand30_8_11	CTGGAGTTTATAGGGGCGTACCCAACGCAT	set1
ELMI003357	CTGGATATCTCCTTCCCCGGA	set1
ELMI003360	CTGGATTGGTCTTGGCTGCAA	set1
Rand20_1_3	CTGGCACGGCGACGTGCCGG	set1
ELMI001224	CTGGCCCCAACACCGGGCGATGCAATTATCTCGCTTGATTTC	set1
ELMI003339	CTGGCCTCCAACTTGGAGATTAGC	set1
Rand30_5_10	CTGGCTAGCCGAACGAGAGAAGGGTTAGCC	set1
Rand30_6_14	CTGGGCAGTGCCTGAAGCACTCCTCGATGC	set1
ELMI002029	CTGGTAAGAAGCCCTCAA	set1
Rand30_7_3	CTGGTGCGCCCGTCAAACAAGCGGTACTGG	set1
ELMI003343	CTGGTGGGTGCGTTAATGCACGTGATG	set1
Rand30_7_18	CTGGTTCCATTGCCTCACGCGAGCTAGTAG	set1
ELMI002818	CTGGTTGCAGAGTTTCTA	set1
ELMI002343	CTGTATCCTAGTCTG	set1
ELMI003228	CTGTCATTATCACCATCTTACCGA	set1
ELMI003491	CTGTCATTCTTCTCCAAAAAACAGATGCAGGAT	set1
ELMI003182	CTGTCCCCAATACCAGAG	set1
Hairpins30_23	CTGTCGTGACATTTGCAAATGTCACGACAG	set1
ELMI003165	CTGTCTCCAATTATTGAG	set1
ELMI002960	CTGTGGCTTCCC	set1
ELMI003546	CTGTGGGTG	set1
Rand20_6_9	CTGTGTAACGAAACGCGGGC	set1
Lys2	CTT	set1
ELMI001239	CTTAAAATCGAGCCAAGTTCCAATTGGGAC	set1
ELMI001376	CTTAAACGCAAGAGACGT	set1
ELMI001173	CTTAACCCATTTGAC	set1
ELMI000574	CTTAACGCTACTGCCTCT	set1
ELMI000576	CTTAACGTGAGCGTCCCT	set1
ELMI000603	CTTAATATGTCACATAAT	set1
ELMI000536	CTTAATCAGACTTCGCGC	set1
ELMI000558	CTTAATTTTACAAACAAC	set1
Hairpins30_12	CTTACACAGCACGAATTCGTGCTGTGTAAG	set1
Rand30_6_4	CTTACCCAAGCCAACGAGGCAGTGGGGTTC	set1
Hairpins30_14	CTTAGAGATTAGCTGCAGCTAATCTCTAAG	set1
ELMI000454	CTTATGGATATGGAT	set1
ELMI003311	CTTCAACGCAAAAAGCCCCCATGGCTTAAGTTAGATATC	set1
ELMI001616	CTTCAACTCAATCCTGCCGCAAGGGAATTCAAACCCGAT	set1
ELMI001667	CTTCAGCTCAGATTACAGCAGAGGCGGACTCGGGAACAGCTGGTGGACCAGGGAATAATG	set1
ELMI003312	CTTCAGTCTCGTAAGCCACCCAATCTGAGCATAACAATT	set1
Hairpins20_26	CTTCCTAACCGGTTAGGAAG	set1
ELMI003325	CTTCTCCAGGCCGCCAAAGGGCTCGCTGGCGCCGTCTCCGAACTCCTGAGGAGTGCC	set1
ELMI001982	CTTCTCCCAACACCCCCT	set1
ELMI000274	CTTCTGATATTATTGGAGGCGGCCGAGTACCTT	set1
ELMI000451	CTTCTGGATCTGGAG	set1
ELMI000779	CTTCTGTCCCGCCTGTTACGC	set1
Degron_p27	CTTCTTGGGGGTCTGCTCCACGCT	set1
ELMI001222	CTTGCACCATATATCTCCATGGATGACGACTTCCAGTTA	set1
ELMI003208	CTTGGCTGCAGTCCAGCCCTAAAG	set1
ELMI002001	CTTTACAAAGGAACCATT	set1
ELMI003173	CTTTCAACCATTGACGAG	set1
ELMI002693	CTTTCTGTACCT	set1
ELMI000438	CTTTTGAATCTGGAT	set1
NLS_Nucleoplasmin	CTTTTTCTTTTTTGCCTGGCCGGCCTTTTTCGTGGCCGCCGGCCTTTT	set1
ELMI001582	CTTTTTTCTACAGAAGTG	set1
Duplet_C	G	set1
Duplet_TC	GA	set1
Phe2	GAA	set1
ELMI003113	GAAAAAAATCTTGACTGCCCAGAGCTTATTTCTGAGTTTATGAAAAAATATAAAAAAATGAAGGAA	set1
ELMI001015	GAAAAAGAAAATGAG	set1
ELMI002892	GAAAAAGAGGCGAAAACT	set1
ELMI000533	GAAAACGCTACCCGCGAC	set1
ELMI002154	GAAAACTTATATGAGGGGCTTAACCTAGATGACTGTAGTATGTATGAGGACATT	set1
ELMI000514	GAAAAGATCACCCTGCTC	set1
ELMI000241	GAAAATACCATGTACGCCCAAGTG	set1
ELMI000239	GAAAATACTGAATACGATACAATC	set1
ELMI000600	GAAAATTTTACTGAAACC	set1
Rand20_10_18	GAAACTAGTAATCAAGTGGT	set1
ELMI003848	GAAAGAATTTCTAAACTGGAA	set1
ELMI002697	GAAAGCAAGTTCACCTTTCACTCAGTCGAGGAT	set1
ELMI002695	GAAAGTCGCTTCTACTTTCACCCTATCTCTGAC	set1
ELMI002253	GAAATAATGCGAACT	set1
ELMI001560	GAAATAGGAAATCCCACATACAAG	set1
ELMI002160	GAAATCAGTGACGAACTGATGGAATTCTCTCTCAAGGACCAGGAG	set1
ELMI002794	GAAATCATAGTTCTTTCTGACAGCGAT	set1
ELMI002802	GAAATCATCGTCCTCTCCGACAGTGAC	set1
ELMI000923	GAAATGTTTAGAGAGCTAAACGAGGCTCTGGAGCTTAAGGAC	set1
ELMI003126	GAAATTCGTTGTGACGAGAAGCCAGAAGACCTCCTCGAAGAGCCAAAGACCACCTCAGAG	set1
ELMI001588	GAACAAGTCTCGGCCGTC	set1
ELMI003118	GAACACCAGCTGCTGTGTTGTGAGGTGGAGACTATCCGTAGGGCCTACCCCGAC	set1
ELMI001532	GAACACTCCTAC	set1
ELMI003204	GAACAGACACTGCAGGAGGTGCCCACTGGTCTG	set1
ELMI000612	GAACAGACTGGATTGTTG	set1
ELMI001533	GAACATAGTTAC	set1
ELMI001535	GAACATTCGTAT	set1
DPE-2	GAACC	set1
ELMI002567	GAACCAATCTGGGTGATGCGT	set1
ELMI002190	GAACCACCTTCACCTCCTCAGAGC	set1
ELMI002837	GAACCCGAGGAGCCCGAAGCCGATCAGCAC	set1
ELMI001344	GAACCCTCGGCCCCATCT	set1
ELMI002834	GAACCGGAGGAGCCAGAAGCCGACCAGCAT	set1
ELMI002809	GAACCTATAGAGCTGGTTGAGACA	set1
ELMI002187	GAACCTATCTCCCCACCTAGA	set1
ELMI001000	GAACGGCTCCCCCTGGCACAAGTGTCT	set1
ELMI002807	GAACGGGTTGTCGTGATCAGCAGCAGCGAGGATTCT	set1
ELMI002205	GAACTGAACAATAACTTG	set1
ELMI003130	GAACTGGAATGCGAGGAAGATGTTATTCCAGACTCGCCAATTACAGCTTTCAGC	set1
ELMI003056	GAACTGTTCAGCGTGTTCGAG	set1
ELMI001948	GAAGAAAGCCTTGCAGATGATCTG	set1
ELMI001205	GAAGAAATGACATCAGCCTTGGCTACAATGCGGGTGGACTATGAG	set1
ELMI003856	GAAGAAGAAAGCGAGGAAGAA	set1
ELMI003554	GAAGAAGAATTCTTCGATGCAGTCGAG	set1
ELMI003573	GAAGAATTTTTTGAATGCCTGAGCGAT	set1
ELMI002667	GAAGACTATATCATTATC	set1
ELMI002888	GAAGAGATTAAACTA	set1
ELMI003380	GAAGAGATTAGTGACGAACTG	set1
ELMI000268	GAAGAGCCCCAGACCGTTCCTGAGATG	set1
ELMI000038	GAAGAGGTCGAT	set1
ELMI002889	GAAGAGGTGAAAGCCTCG	set1
ELMI001097	GAAGAGGTGGAT	set1
ELMI002815	GAAGATGTTATTCTGGTGGAGTCA	set1
ELMI002004	GAAGCTGAGACCCCGTCA	set1
ELMI001057	GAAGGAGAGGAGGAGGGTGAAGAGTAC	set1
Rand30_5_7	GAAGGAGGACAACCCGGATGGGATGCTTCC	set1
ELMI003523	GAAGGCCAGTTTTACTCCCCCCCAGAGAGT	set1
ELMI003125	GAAGTCCTGTTCTGCTTCGAACAGTTCGACGAGCTCACACTGCTGCACCTTCGCGAATTTGAC	set1
ELMI002252	GAAGTCCTTCGTAAA	set1
ELMI002800	GAAGTGATAGACCTCACG	set1
ELMI002569	GAAGTGATATGGGTGCGGCGG	set1
ELMI002770	GAAGTGATTGATTTGACA	set1
FRT	GAAGTTCCTATACTTTCTAGAGAATAGGAACTTC	set1
FRT	GAAGTTCCTATTCTCTAGAAAGTATAGGAACTTC	set1
ELMI002813	GAATACATTGACTTGGTTTCCAGTGATGACGAGGAG	set1
Rand20_7_8	GAATCCGTTTAATGCGGGGC	set1
ELMI003489	GAATCCTTTTTCCAGAAGGCAGCCGAACGC	set1
Initiator_(Inr)_2	GAATGA	set1
ELMI002676	GAATGGGAGGAGCTC	set1
ELMI003146	GAATTATTGTGCTGTGAGGGAACCCGTCATGCCCCCCGAGCCGGACCAGAC	set1
ELMI001297	GAATTCAGCTTCGAGGAAATACGTGCT	set1
ELMI001296	GAATTCTCATTCGAGGAACTCCGGGCA	set1
ELMI000788	GAATTGAAAGCACTGCTTCAG	set1
ELMI000921	GAATTGGCGCTGAAACTCGCAGGACTTGATATCAACAAGACAGAA	set1
Val2	GAC	set1
ELMI003142	GACAAAAGAATTGCGTGCGATGAGGAGTTCAGTGACTCTGAGGACGAGGGCGAA	set1
ELMI001013	GACAAAGAAAACGGT	set1
ELMI000633	GACAAGCACAGCCTGCTG	set1
ELMI003141	GACAAGCGCATAGCTTGCGAAGAGGAGTTCAGTGATAGTGAAGAGGAAGGGGAG	set1
ELMI001011	GACAAGGAGAACGTA	set1
ELMI000602	GACAATATCACCCAGAGC	set1
ELMI000580	GACAATGAAAGCCTCATC	set1
ELMI001928	GACACACGGGATAAT	set1
Rand30_10_12	GACACATTAGCTGAGCAAACCTACCCAGGG	set1
ELMI000919	GACACCTTGCCCTCACAACTGGGCACTATGGTCATCAACGCCGAGGAT	set1
Degron_betaCatenin	GACAGCGGCATCCACAGC	set1
ELMI002124	GACAGCGGCATCGACAGC	set1
ELMI002677	GACAGCGGTTTCACGATCGTT	set1
Rand30_4_3	GACAGGCTGTTCCACGGATAGTCTAGTCGG	set1
ELMI001307	GACAGTGGCAGAGGGGACTCC	set1
ELMI001313	GACAGTGGTTATAACACA	set1
Hairpins20_9	GACATAAAGATCTTTATGTC	set1
ELMI002772	GACATCATCGTGATAAGCTCCGAGGATTCCGAA	set1
ELMI001207	GACATCGTATTCGAAGACTTCGCCCGACAACGA	set1
ELMI001920	GACATGATGGATTCC	set1
ELMI001919	GACATGCAAGATAAC	set1
ELMI000964	GACATGGAGTCCCAGGAAAGA	set1
ELMI002811	GACATTATTGTGATCTCCTCCGAGGATTCCGAG	set1
ELMI002684	GACATTCTTGTGGTG	set1
ELMI001932	GACCAACTGGACGCT	set1
ELMI001521	GACCACCAGTAC	set1
Rand20_7_13	GACCACTCTGTATGCAGGGT	set1
ELMI000844	GACCCATTC	set1
ELMI000888	GACCCATTT	set1
ELMI002823	GACCCCAGCACTGGAGAG	set1
Rand20_1_8	GACCCCTGCTACGCAGGGGA	set1
ELMI000889	GACCCCTTC	set1
ELMI000905	GACCCCTTT	set1
ELMI000848	GACCCGTTC	set1
ELMI002609	GACCCGTTT	set1
ELMI002830	GACCCTGAAAATGGAGAG	set1
ELMI000892	GACCCTTTC	set1
ELMI002610	GACCCTTTT	set1
Rand20_3_7	GACCGAGGGTCTCCTCGGCC	set1
ELMI001078	GACCGCAAAAAAATACAGTTTAGT	set1
ELMI002056	GACCGTGAATCACCAGACGGGTCA	set1
ELMI000913	GACCTGCTGGAACGGCTCAAAGAGCTCAATCTGGAC	set1
NLS_SV40	GACCTTCCGCTTCTTCTTTGG	set1
Monopartite_cNLS	GACCTTTCGCTTCTTCTTCGG	set1
ELMI003379	GACGAAAAAACCGACGATGAG	set1
ELMI001925	GACGAAACAGATGGC	set1
ELMI002764	GACGAACAGTTTGTCCCCGACTAC	set1
ELMI001907	GACGAACCCGATAGT	set1
ELMI000146	GACGAACGGGCACCTCTGATC	set1
ELMI001904	GACGAAGTTGACGGC	set1
ELMI002817	GACGACGATGTACTAATCGTGTATGAG	set1
ELMI003369	GACGACGATTCTTTAGGCCCT	set1
ELMI002166	GACGAGAACACAGACAGCGAA	set1
ELMI001921	GACGAGCTCGACTCA	set1
ELMI002828	GACGAGGAAACCGGCGAA	set1
ELMI002820	GACGAGGAGACAGGCGAA	set1
ELMI000508	GACGAGGATTTACTCCATATT	set1
ELMI001916	GACGAGGCGGATGGT	set1
ELMI001208	GACGAGGCTTTCTCGCGGCTGGCACAATCTCGC	set1
ELMI001936	GACGAGTCCGATTCA	set1
ELMI003566	GACGAGTTTTACGATGCCGACGAA	set1
ELMI003581	GACGAGTTTTATGACGCACTTTCAGAT	set1
ELMI003558	GACGAGTTTTTCGATGCACACGAGGAC	set1
ELMI001058	GACGATGAGACTTTC	set1
ELMI003576	GACGATTTTGAGGATGCCACTGAG	set1
ELMI001431	GACGCAAAGCCAGAC	set1
ELMI001318	GACGCAACTCCCTTT	set1
ELMI001992	GACGCAGGATCGCCTAAC	set1
ELMI001937	GACGCAGTTGATAGC	set1
ELMI002674	GACGCTGTGTTTGATATAATA	set1
ELMI003518	GACGGACAATTCTATTCCCCTCCCGAGAGC	set1
ELMI002821	GACGGCGAGACTGGGGAG	set1
ELMI003385	GACGGGAATTCATTTTATACC	set1
ELMI002155	GACGGTGTCTACACAGGGCTTTCAACCCGGAATCAGGAAACTTACGAAACATTG	set1
ELMI001929	GACGTAGTTGACAAC	set1
ELMI002785	GACGTCATCCTGGTGGAATCT	set1
Rand20_2_11	GACGTCGGAGTGCGACGTCG	set1
ELMI002793	GACGTCTTGATCGTGGACAGCGACGAGGAAGACAGTAGT	set1
ELMI002788	GACGTGGTTGACCTGACT	set1
ELMI000082	GACGTGTCTACGCCG	set1
ELMI002771	GACGTTATTGATCTAACA	set1
ELMI003844	GACGTTGGATCCGATGAGGAG	set1
Flag-tag	GACTACAAGGACGACGATGATAAA	set1
2xFlag-tag	GACTACAAGGACGACGATGATAAAGACTACAAGGACGACGATGATAAA	set1
ELMI000749	GACTACACCCGACATCACCCTCAGCAG	set1
ELMI001926	GACTATGCAGACGGC	set1
ELMI001312	GACTCAGGCAAGGGGAGT	set1
ELMI001314	GACTCAGGCAGGGGATCG	set1
ELMI001306	GACTCAGGCGTTGAAACTTCA	set1
ELMI002453	GACTCCGGCAACTACTCC	set1
ELMI001910	GACTCCTTGGATTCA	set1
ELMI002683	GACTGGGATATCATT	set1
ELMI003542	GACTGGGGA	set1
ELMI002664	GACTTCGTCATGGTT	set1
Leu4	GAG	set1
ELMI002865	GAGAAAGACATCAAGCCAATT	set1
ELMI002883	GAGAAAGCCGATATAAAGCCTGTG	set1
ELMI000986	GAGAATACCGATAGTGAAGAA	set1
ELMI003567	GAGAATGAATTCTTTGACGCTCCAGAG	set1
ELMI000967	GAGACACAGACTCAGGACCAG	set1
RES_BsaI	GAGACC	set1
ELMI002796	GAGACCATCGTTATCGACGACGAAGAGGAT	set1
Rand30_9_14	GAGACCGTTCAGCATCAAGTAAGTGCCCGA	set1
RES_BsmBI	GAGACG	set1
ELMI002059	GAGAGACAGAGCGGGGACGGCCAG	set1
ELMI000515	GAGAGAGAGCGGTTGCTG	set1
ELMI000920	GAGATCCTGATGAAACTGAAAGAGTCTCTGGAACTAATGGAA	set1
ELMI001543	GAGATCGGCAACCCTACCTAC	set1
ELMI002779	GAGATCGTGGATTTAACC	set1
ELMI002568	GAGATCTGGGTGCTGCGA	set1
ELMI002254	GAGATCTTGCGCGGG	set1
ELMI003378	GAGATGCCTTCCGAGGAGGGA	set1
ELMI000635	GAGATGGTGCATTTGGTG	set1
ELMI001545	GAGATTATAAATCCTAATTAC	set1
ELMI002251	GAGATTATGCGAGAA	set1
Rand20_8_7	GAGCAAAAAAAATTCGCTCT	set1
ELMI001534	GAGCACAGCTAC	set1
Myc-tag	GAGCAGAAGCTGATCAGCGAAGAGGACCTC	set1
ELMI001594	GAGCAGCCAGTCTATATC	set1
ELMI003120	GAGCCAAATCTATTCTGCGACGAGGAGATACCCATTAAGAGTGAGGAGGTGGTGACG	set1
ELMI000269	GAGCCACAGACCGTGCCTGATGTGCCATCCTTT	set1
ELMI002835	GAGCCAGAAGAGCCAGAAGCTGATCAGCAT	set1
ELMI002861	GAGCCAGAGAACAAGTACCTG	set1
ELMI002188	GAGCCCGTCTCCCCATCTCGG	set1
Rand20_8_6	GAGCCCTCCGATTGTGTCGG	set1
ELMI003490	GAGCCCTTCTTTAAACAAAAGTCACTTCTTCTG	set1
ELMI001333	GAGCCGTCCGCCCCCTCA	set1
ELMI002782	GAGCCTATCGTGATCGAAGAC	set1
ELMI002867	GAGCCTCAGGATGATGGAAAATCAACA	set1
ELMI001887	GAGCGAGCCGCGGTGGCTATCCAGAGCCAGTTCAGAAAGTTCCAGAAGAAAAAAGCAGGA	set1
ELMI003139	GAGCGCCTCACTTGTGAAGAAGAAGAGGAAAAAATGTTCGGACGAGGCAGT	set1
Rand20_5_19	GAGCGGCCCTCATTGGGCAA	set1
ELMI003124	GAGCGGCTGACCTGCGAGGAGGAAGAGGAGAAAATTTTCGGACGAGGCTCA	set1
ELMI002045	GAGCGGGGGGAGGCAGAAGGATGT	set1
ELMI001990	GAGCGTATTACTCCACTA	set1
Rand20_4_6	GAGCTACGCATAGTAGCTAG	set1
ELMI003145	GAGCTCTTGTGCCATGAGGTGGACCCTGTACGCAGGGCAGTTAGGGAT	set1
ELMI003109	GAGCTGCATTGCGACGAGAAGACTATAATAATCGGACATTCTTCA	set1
ELMI002886	GAGGAAAATAAATATTCG	set1
ELMI001059	GAGGAACAAGAGGAATAT	set1
ELMI001255	GAGGAACTCTCGCAGGCCCTGGCCAGTTCTTTCTCTGTGAGCCAAGAC	set1
ELMI001934	GAGGAAGCCGACTCC	set1
ELMI000041	GAGGAAGTAGAC	set1
ELMI003571	GAGGAATTTAAGGATGCAATTGAGGAA	set1
ELMI000953	GAGGACTACAGCCAGCCAAGC	set1
ELMI003361	GAGGAGCACTCTTGCCTGGAG	set1
ELMI001949	GAGGAGGCAGCGCTGGATGATCTG	set1
ELMI001950	GAGGAGGGCGGAGATGTGGACGATCTT	set1
ELMI003557	GAGGAGTTCTTCGATGCACATGAA	set1
ELMI003578	GAGGAGTTTGAGGATGCTCCTGAT	set1
ELMI003561	GAGGAGTTTTTCGACGCAGTCACA	set1
ELMI002882	GAGGATATTAAGGCC	set1
ELMI000486	GAGGATGACTTTGGAGACTTC	set1
ELMI003108	GAGGCACTGCTGAGGTGTCACGAGAGCCAGGGAGAGCTCTCTAGTGCCCCAGAAGCACCTGGCACA	set1
ELMI003849	GAGGCCGAGACGCTCGCTGAG	set1
T2A	GAGGGCAGAGGAAGTCTCCTAACATGCGGTGACGTGGAGGAGAATCCTGGCCCA	set1
Rand20_1_17	GAGGGCGACGGCCCTCTTTG	set1
ELMI001515	GAGGGTATCAGCGATCTGTTTGATTCT	set1
ELMI001516	GAGGGTATTCGGGATCTGTTCGATTGT	set1
NES-HIV-REV	GAGGGTCAGTCTCTCAAGAGGGGGCAG	set1
ELMI002801	GAGGTCATCTTACTCGACAGCGAT	set1
Myc-tag	GAGGTCCTCTTCGCTGATCAGCTTCTGCTC	set1
ELMI002812	GAGGTGATGATTATCGAG	set1
ELMI002768	GAGGTGATTTTGCTTGATTCCGAT	set1
ELMI001875	GAGGTGTCTGCTATGGTCATCCAGCGGGCGTTTCGGCGGCATCTCTTGCAAAGATCCCTA	set1
ELMI003842	GAGTATTACAGCGAAGAAGAA	set1
Rand30_8_16	GAGTCAACGTCTATTGACTGTACTTATTCC	set1
ELMI000915	GAGTCCCTTGAAGAAGAGCTGGACGTCCTCGTTCTAGACGACGAG	set1
ELMI002696	GAGTCTAAATATTCATTTCACCCCGTCGAGGAC	set1
ELMI000985	GAGTCTACCGATGAAGAGTCT	set1
ELMI002836	GAGTGCGAGGAGACCGAAGTTGACCAGCAT	set1
ELMI003545	GAGTGGGTA	set1
ELMI002255	GAGTTGTTGCGCTTA	set1
Ile2	GAT	set1
Rand20_9_2	GATAACGCTGCCGTGGCTCG	set1
ELMI002159	GATAAGCAGACCTTACTG	set1
ELMI001654	GATAAGCCTGATATGGCGGAGATTGAGAAGTTCGATAAGAGTAAACTCAAGAAAACT	set1
ELMI003245	GATAAGCTAACCCCCAAG	set1
ELMI001017	GATAAGGAGAATATG	set1
Rand30_8_6	GATAAGTGCAGGGTGTTATGTTTATCATCC	set1
ELMI002884	GATAATGAGCGCAAGGCTTCA	set1
ELMI000588	GATAATGCCACAGTCCAC	set1
ELMI000563	GATAATTCCACTCAAATG	set1
ELMI003493	GATAATTTTTTTATTAAGAAAGAACAGATTAAG	set1
ELMI002111	GATACAACAGACTCA	set1
ELMI003575	GATACTGAGGAATTCTACGACGCCCCGGAAGAC	set1
ELMI002288	GATAGAGAGTATTACGTG	set1
ELMI001302	GATAGCGGAATTCATTCA	set1
ELMI001309	GATAGCGGTATCTGTATGTCA	set1
ELMI001303	GATAGCGGTCTGGACTCT	set1
ELMI001933	GATAGTCTGGACGGA	set1
ELMI002780	GATAGTGAGGAGGAAGAAATGATAATCTTAGAG	set1
ELMI001310	GATAGTGGCCTGCCATCT	set1
ELMI003123	GATATGCTCTATTGCGCAGAATCTCATATAAGAATGATTAAGACAGGAGAGTCT	set1
ELMI002816	GATATTGTGATTATAGGA	set1
ELMI002183	GATCAAGTGTACCAGCCTTTACGCGACCGGGATGACGCCCAATATTCACACCTG	set1
ELMI001531	GATCACAATTAC	set1
ELMI002199	GATCACACCTATGAGGGCCTGGACATTGACCAGACCGCAACCTATGAGGACATC	set1
ELMI001530	GATCACAGTTAT	set1
ELMI002829	GATCACGACACGGGGGAG	set1
ELMI001525	GATCACGACTAC	set1
ELMI001523	GATCACGATTAC	set1
ELMI000370	GATCAGCGGGACTTAATC	set1
ELMI002864	GATCAGGAAGCAAAACCC	set1
ELMI001536	GATCATAATTAC	set1
ELMI001526	GATCATACCTAT	set1
ELMI001524	GATCATCCCTAC	set1
ELMI001537	GATCATGATTAT	set1
Rand20_5_17	GATCCAGAAGCGGATCGAAT	set1
Rand30_3_13	GATCCAGACCACGATGGCGTGGCTGGAGGG	set1
ELMI000896	GATCCATTC	set1
ELMI000837	GATCCATTT	set1
ELMI003062	GATCCCCTGCACCCCACACTC	set1
ELMI000841	GATCCCTTC	set1
ELMI000847	GATCCCTTT	set1
ELMI000900	GATCCGTTC	set1
ELMI000890	GATCCTTTC	set1
ELMI000895	GATCCTTTT	set1
ELMI002507	GATCGTTATATCCCCCACCGG	set1
ELMI001912	GATCTGAACGACGGC	set1
ELMI003207	GATCTTAGCAGCCCTCAGACGCGT	set1
ELMI002749	GATCTTGACGTC	set1
ELMI001909	GATGAAACAGATAGC	set1
ELMI000510	GATGAAGACCTACTGGAA	set1
ELMI001906	GATGAAGTCGACAAT	set1
ELMI002863	GATGAAGTGAAACTTCCA	set1
ELMI001209	GATGAATTTTCAGACTTCGATCGGCTTAGG	set1
ELMI001119	GATGACATCTCCTTGCTG	set1
ELMI000507	GATGACCACCTCCTGCCTATG	set1
ELMI002866	GATGACGAACCAAAGTTTATG	set1
ELMI002891	GATGACGACAAACCCTTT	set1
ELMI002669	GATGACGACTGGACTCACCTG	set1
ELMI002665	GATGACTTCGTGCTGGTC	set1
ELMI001902	GATGAGATGGATTCA	set1
ELMI002766	GATGAGCAGTTCGTCCCAGACTTT	set1
ELMI002765	GATGAGCAGTTTGTCCCAGATTTT	set1
ELMI001903	GATGAGCTTGATTCA	set1
ELMI003563	GATGAGGACACCGAGTACTTTGATGCAATGGAGGAT	set1
ELMI002144	GATGAGGATAGTGGGAAGGGATCC	set1
ELMI000511	GATGAGGCTCTGCTGGTTTGC	set1
ELMI001911	GATGAGGTTGACAGC	set1
ELMI003572	GATGAGTACTTCGATGCTGAGGAC	set1
ELMI000485	GATGATGAATTTGGGGAGTTT	set1
ELMI000483	GATGATGATTTTGCAGACTTC	set1
ELMI002663	GATGATTTCGTCATGATC	set1
ELMI001210	GATGATTTTTCAGAGTTCGATAACTTAAGA	set1
ELMI002176	GATGCCGGATCCCCAAACCTATCT	set1
ELMI001905	GATGGACCAGACGGA	set1
ELMI003261	GATGGATGCTCGCCGATTAAG	set1
Rand20_4_16	GATGGGAATGCCCATCAGTG	set1
Rand20_8_2	GATGTCAGTGGAGGTCCCGA	set1
Degron_IKZF3	GATGTGCCTCAGCAGGTTGCCCTTCTGGGTGAAGCTGGCGCCGCACTGGTTGCACTGGAA	set1
ELMI002806	GATGTGCTGATCGTCGATAGCGACGAAGAGGAT	set1
ELMI002776	GATGTTCTAATCGTCTACGAA	set1
ELMI001917	GATTCAATTGACTCA	set1
ELMI001308	GATTCAGGTCAGGGCTCT	set1
ELMI002123	GATTCCGGAATTGACTCA	set1
ELMI001305	GATTCCGGCATTGAGAGC	set1
ELMI001304	GATTCCGGGCTAGGCTCA	set1
ELMI001311	GATTCGGGATACAGCTCA	set1
ELMI002682	GATTGGGACTTCCTT	set1
ELMI003552	GATTGGTGC	set1
Hairpins30_24	GATTTATGTTACACATGTGTAACATAAATC	set1
ELMI001935	GATTTGATTGATGCC	set1
ELMI001927	GATTTGCGAGACGGC	set1
ELMI002666	GATTTTGAGACAATT	set1
Duplet_GC	GC	set1
Cys2	GCA	set1
ELMI002600	GCAAAAGAAAATGAA	set1
ELMI000528	GCAAACCTCACAGACGCA	set1
ELMI000592	GCAAACGCATCTGCTGCA	set1
ELMI000591	GCAAACTGGTCTGCCGAG	set1
ELMI003841	GCAAATCTTTCCGAGGATGAA	set1
ELMI000529	GCAAATGCCACGTGCCCT	set1
P2A	GCAACAAACTTCTCTCTGCTGAAACAAGCCGGAGATGTCGAAGAGAATCCTGGACCG	set1
Rand30_3_11	GCAACCGCCTGCACGGAGACGTGCGGGTAA	set1
ELMI001420	GCAAGAGGTAGTGTTAGCGAC	set1
ELMI001329	GCACCAACCGCACCTCTG	set1
ELMI001109	GCACCCACCGCCGTTGTCCTGCCCCAC	set1
Hairpins20_30	GCACCCGCACGTGCGGGTGC	set1
ELMI001437	GCACCCTTATCACCAGCTCGC	set1
Rand20_1_9	GCACGGCGGAGCCGTGCGGT	set1
Rand30_7_4	GCACTATAACAGCTAGGCATTTGCCGAGTT	set1
miR-17_Seed	GCACTTT	set1
ELMI002017	GCAGAACTCTCACCCGCG	set1
R4_attP	GCAGAGTGTACCCACAAGCAGTACCACTGCTTCAAGTGGTATCGCTTTGGGGAACATGCCT	set1
ELMI002868	GCAGATAGCACCACA	set1
ELMI002648	GCAGCAAGAGCAGAGGTGTAC	set1
ELMI002302	GCAGCAAGCACACCACGG	set1
ELMI001995	GCAGCACCAACACCAGCC	set1
ELMI002751	GCAGCCCGTACCAGGCCCGTC	set1
ELMI003198	GCAGCGCAAAGATACGGGCGCGAACTTCGGAGGATGAGTGATGAATTTGTC	set1
Signal_IFalpha_(n-term)	GCAGCTGCTCTTGCAGCTCAGCACCAGCAGGGCCACCAGCAGGGCGAAGGTCAGGGCCAT	set1
Signal_VSV_(n-term)	GCAGTTCACGCCGATGAACAGGAAGGCCAGGTACAGCAGGCACTTCAT	set1
ELMI002971	GCATGGCTGCCA	set1
ELMI001455	GCATGTGACTCTCCATCTAGC	set1
ELMI001439	GCATTCTTCAGTCCTTCACCT	set1
Gly2	GCC	set1
ELMI000562	GCCAACTCCACCTTCGAG	set1
ELMI001382	GCCAAGCGGGTGAAACTGGAT	set1
ELMI000240	GCCAATACAGTGTATAGCACAGTG	set1
Kozak_sequence	GCCACCATGG	set1
ELMI003603	GCCATTATAATACAACGCGCATATAGGAGGTATTTGCTAAAGCAGAAAGTA	set1
ELMI002273	GCCCACTCCTCCGAG	set1
Rand20_2_5	GCCCAGCGCTGCATCAGCGTTGGGATCGTC	set1
ELMI002272	GCCCAGTGCTCCACA	set1
ELMI001068	GCCCATTCCTCTCAC	set1
Rand20_7_19	GCCCCCGCATGCTTACATGC	set1
Signal_Influenza_(n-term)	GCCCCTCACGGCGGTGAACAGCAGGATCAGGTAGATGATGGCCAT	set1
ELMI001986	GCCCGGTCTTCTCCCGAG	set1
ELMI003596	GCCCTGATTATCCAAAAGCATTGGAGAGGTTATAGAGAGCGGAAGAATTTC	set1
ELMI000927	GCCCTGTACACTAGAGATGAA	set1
Rand20_3_1	GCCCTTTTCTTTGGAGGGCA	set1
ELMI000134	GCCGAACCACAGTATCAGCCAGGCGAC	set1
ELMI001442	GCCGAGAGCTCACCAAGTAAA	set1
ELMI001599	GCCGAGGACAGCTTCTTG	set1
ELMI002875	GCCGATAGCTCAACG	set1
Degron_CyclinA2	GCCGATGTCGCCCAGGGCGGTCCTGGG	set1
Rand20_2_7	GCCGCCTTAGCAGGGTGGCT	set1
ELMI000928	GCCGCTGACAGCGAAGCCGAG	set1
Rand20_1_16	GCCGGGCGTGACACCCGGCA	set1
ELMI001070	GCCGGGGTCTCGGAA	set1
ELMI000057	GCCGTCGAGGAG	set1
Rand20_2_4	GCCGTCGCACTGCATTATGCAGTGCGAGCT	set1
ELMI003590	GCCGTGAAAATCCAGGCTGCTTTTAAGGGATATAAAGTTCGGAAAGAAATG	set1
ELMI000244	GCCTATACCCTGTACTCCCTTATT	set1
ELMI002454	GCCTCCCAGTCTCAA	set1
ELMI002008	GCCTCTCAGAGTCCCCGG	set1
ELMI000943	GCCTCTCAGGAGTAT	set1
Rand20_7_6	GCCTGGCATCTGGCACAGAT	set1
ELMI002028	GCCTTACAGTCTCCTTTC	set1
Rand30_4_6	GCCTTCTGAATCAGAAGGCGAATAGTTTTG	set1
Rand30_10_8	GCCTTTAGGACCAGCTGCGTGAAAAACACA	set1
ELMI001552	GCCTTTGATAACCCCGATTAT	set1
Arg2	GCG	set1
Rand30_3_2	GCGACCAGCGCGACTTCGCGCAGGTACGTC	set1
Rand30_3_9	GCGAGAGCTGCGTGGACGAGTAGCTCTGGA	set1
Rand20_3_4	GCGAGTACAAATACTCGCAT	set1
ELMI003867	GCGATTACAATGCAGCGATATGTTAGGGGGTACCAGGCCCGGTGCTAT	set1
R4_attB	GCGCCCAAGTTGCCCATGACCATGCCGAAGCAGTGGTAGAAGGGCACCGGCAGACAC	set1
Rand30_5_8	GCGCCTGGTCCCCGGTGAAAGGGGTCCTTG	set1
ELMI002057	GCGCGTCCTCCTCCTATTGGCGCT	set1
Rand20_6_7	GCGGAGGTAGTTCCCCCGTT	set1
RES_NotI	GCGGCCGC	set1
ELMI002136	GCGGCTGTCACTCCAGAA	set1
Rand30_4_5	GCGGTCTTATCACGGGCAACAGCGCCCGTG	set1
Mango-2	GCGTACGAAGGAGAGGAGAGGAAGAGGAGAGTACGC	set1
Mango-2_improved	GCGTACGAAGGAGAGGAGAGGTAGAGGAGAGTACGC	set1
Mango-2_improved	GCGTACTCTCCTCTACCTCTCCTCTCCTTCGTACGC	set1
Mango-2	GCGTACTCTCCTCTTCCTCTCCTCTCCTTCGTACGC	set1
Rand30_8_2	GCGTTACGGAGGAGGCCTCTCGGTCATAGA	set1
Rand20_5_12	GCGTTGTAGCAGCGCATCGG	set1
Ser2	GCT	set1
ELMI003845	GCTAAATCATCTGATAAGGAG	set1
Hairpins20_11	GCTAAATTCCGGAATTTAGC	set1
ELMI000343	GCTAACGGATCCGAGGTT	set1
ELMI000597	GCTAATATCTCATCCGGG	set1
ELMI000590	GCTAATATTACTGTGACC	set1
ELMI003868	GCTACAATTATCCAAAAGTATTGGCGGATGTATGTGGTGAGACGCCGATAC	set1
ELMI003600	GCTACACTTATCCAACGCCACTGGAGAGGACATAATTGCCGAAAAAATTAT	set1
Rand30_5_19	GCTACCTGTTTCAAGGCGGGCAGCGCCCGC	set1
Hairpins30_22	GCTAGACAGAGCTATATAGCTCTGTCTAGC	set1
ELMI001419	GCTAGAGGGAGTTTTGATGGA	set1
Degron_MYC	GCTCAGGGGGGGGGTGGGCAGCAG	set1
Rand30_8_3	GCTCAGTTGGCTACATCGGCTTCGCACAGA	set1
ELMI003806	GCTCCGGCCCCTGCTCCCCCC	set1
ELMI001421	GCTCGAGGTTCATACTCTATA	set1
ELMI003592	GCTCGCACTATTCAGACGGCTTTTCGTCAGTACCGCATGAACAAAAATTTC	set1
Hairpins20_10	GCTCGCCGCATGCGGCGAGC	set1
Rand30_3_1	GCTCGCGGTAGTACTTAACCGCCGTGGGCG	set1
ELMI002050	GCTCGTCCAGATGGTGAAGGCTCC	set1
Rand30_4_19	GCTGCATCATACGACCTGGTGTCGTGCGGC	set1
ELMI003194	GCTGCGCAGCTGACCGCTGCCCGGCTGAAGGCACTCGGAGACGAACTTCAT	set1
ELMI003598	GCTGCTCTGATTCAACGATGGTACCGGCGGTATGTGGCACGACTTGAA	set1
ELMI002456	GCTGGAGCAAGTTGT	set1
Rand30_4_15	GCTGGCGGAATCGATTTTCCGTTAGTTCAT	set1
Signal-peptide	GCTGTAGGCGCTGCTGAACAGCAGGCTGATGAAGGTCACCCACTTCAT	set1
ELMI003870	GCTGTGATAATCCAGAAGCGGGTCCGAGGATGGCTAGCTCGCACTCAT	set1
Degron_betaCatenin	GCTGTGGATGCCGCTGTC	set1
ELMI001540	GCTTCCAGTAACCCTGAATAC	set1
ELMI000936	GCTTTCAGCGTCGAGGCACTTGTCGGC	set1
Duplet_CC	GG	set1
Ser2	GGA	set1
ELMI000589	GGAAACTACAGCTGTTAC	set1
ELMI002473	GGAAAGAATACCAGC	set1
ELMI003256	GGAAAGGAGACTCCCAGTAAGCGC	set1
ELMI001175	GGAAATCCATTTATC	set1
Rand30_9_11	GGAAATGGCATCAGTGCGAAGGAGATGACC	set1
ELMI000570	GGAAATTTCACAGGGAGC	set1
Rand30_7_16	GGAAGTGGATGCCGTGTGCATAGGCGGTCG	set1
ELMI002492	GGAATCCGC	set1
ELMI001600	GGAATTGTGAGTTTTCTG	set1
ELMI001432	GGACTGTGTTCACCGAGCTAC	set1
Rand30_10_14	GGACTTCACCGTACTACAAATCTCCACGCG	set1
ELMI003469	GGAGGGAGGGGCGGT	set1
ELMI003470	GGAGGGAGGGGGGGA	set1
Rand30_5_20	GGAGGGCGTCACCGCTCTCGGGACGTCATG	set1
Rand20_1_15	GGAGGGGCACATGCCCTTCG	set1
Rand30_9_7	GGAGTCGTGACGCCTACTTCGAACTAAGAC	set1
ELMI003195	GGATCAGATGCTCTTGCCCTGCGCCTGGCATGTATTGGAGACGAGATGGAT	set1
ELMI001463	GGATCTCAATCTCCACTGCAT	set1
DIR2	GGATGCGCCATAGCTGTCATTCACCAGCTGCGTGTTTCGCAGGCTTTTCAAGGCGCATCC	set1
DIR2	GGATGCGCCTTGAAAAGCCTGCGAAACACGCAGCTGGTGAATGACAGCTATGGCGCATCC	set1
Rand20_7_2	GGATGGGGTCGTTCTCCCAA	set1
ELMI001565	GGATTGGACAATCCAGCCTACGTT	set1
Ala2	GGC	set1
ELMI002580	GGCAACCCTTTCAGA	set1
V5-tag	GGCAAGCCCATCCCCAACCCCCTGCTGGGCCTGGACAGCACC	set1
Hairpins20_18	GGCAAGTCGTACGACTTGCC	set1
ELMI000569	GGCAATACCAGTACCCCC	set1
ELMI000551	GGCAATGAAACCGCCGTG	set1
ELMI000523	GGCAATTTCTCACTCTTT	set1
ELMI000571	GGCAATTTTTCTTCACCT	set1
ELMI002033	GGCAGGAGTTCTCCTAGC	set1
ELMI001435	GGCAGTTGTTCACCAAGTCTG	set1
ELMI002186	GGCATAGACAGTCCTTCTTCTTCC	set1
ELMI000973	GGCCAAGAAACCCAGCGTGGA	set1
SIgnal_IL2_(n-term)	GGCCAGGCTCAGGGCGATGCAGCTCAGCAGCTGCATCCTGTACAT	set1
Rand20_7_7	GGCCCAATTAAGGGTGTGTC	set1
ELMI001987	GGCCCACCATCACCTCGG	set1
ELMI001450	GGCCCGGGCTCTCCCCCTGTA	set1
BxB1_attB_GA	GGCCGGCTTGTCGACGACGGCGGACTCCGTCGTCAGGATCATCCGG	set1
BxB1_attB	GGCCGGCTTGTCGACGACGGCGGTCTCCGTCGTCAGGATCATCCGG	set1
ELMI001587	GGCCTCGATGTACCAGTG	set1
Avi-tag	GGCCTGAACGACATTTTCGAGGCCCAGAAGATCGAATGGCACGAG	set1
ELMI000961	GGCCTGTCCTCCCAGTCAGAC	set1
Rand20_6_1	GGCCTTATGTGGTCATGGGT	set1
Rand30_6_16	GGCGAAGACTCGCGCACGTATATTGGGTGC	set1
ELMI001652	GGCGAAGATATGTTGAACGCAATCCGACGGGGAGTAAAGCTCAAGAAAACA	set1
Hairpins20_14	GGCGATGGCGCGCCATCGCC	set1
BRE-2	GGCGCCC	set1
ELMI003465	GGCGGAAGAGGAGGT	set1
Rand30_9_1	GGCGGGAATCGCTTGTGTGTCATCTATAGA	set1
ELMI003466	GGCGGGCGGGGGGGA	set1
ELMI002786	GGCGTGATTGATCTCACG	set1
Rand20_5_20	GGCGTGCGTAGGACGCACAT	set1
BRE	GGCGTGG	set1
ELMI001555	GGCTACGAGAATCCCACGTATAAA	set1
Rand20_6_3	GGCTAGCCACTCAGGTGCCC	set1
Rand20_2_1	GGCTGCGTGAGACGTGGCCA	set1
Rand30_6_6	GGCTGGGCGCCAGGCCCGAGTGTACCTTGC	set1
ELMI002107	GGCTGTATGGGCCTACCTTGT	set1
Pro2	GGG	set1
ELMI000578	GGGAATACTAGTACCGCT	set1
ELMI000593	GGGAATAGGACCGCAGGC	set1
ELMI000611	GGGAATCATACCAAAGCA	set1
Rand20_7_1	GGGAATCCAGACGGATTGAG	set1
ELMI002013	GGGAATGGCTCTCCTAAC	set1
ELMI000559	GGGAATTACAGCATTATC	set1
Rand30_3_4	GGGACCATCTGCAATTGCAGGATGATCCCG	set1
Rand20_6_15	GGGACGACGAGTTCCATAGG	set1
ELMI001446	GGGACTGCAACTCCAAGTGCC	set1
ELMI000104	GGGAGAGAA	set1
Rand30_5_1	GGGATGAGGTGTGTTTCATCTCGCTCAAGA	set1
ELMI002481	GGGATGCGT	set1
Rand30_9_5	GGGATTGTGCACCGAAGTTGTAAACCGACA	set1
Rand20_2_8	GGGCACGAACGTGCCCGCTA	set1
ELMI000390	GGGCAGAGGATATATCAGTATATCCAAAGCCGT	set1
Rand20_8_5	GGGCATACGCTCCCGACACA	set1
Rand30_3_7	GGGCCGGGTGCCCACAACGTGGCCCTCGCG	set1
ELMI001406	GGGCGAGGATCTATGGCAGCT	set1
Rand30_5_5	GGGCGATGCAGCCCACTGTCCTGATTTGGA	set1
Rand20_1_7	GGGCGCATGCGCGCCCAGGG	set1
BRE-2	GGGCGCC	set1
ELMI001412	GGGCGGGACAGTCTGTCTCCC	set1
Rand20_5_9	GGGCGTGCTGGGCACGTGTA	set1
Rand20_6_14	GGGCTCAGTTGAGCTATAGT	set1
ELMI001863	GGGCTTCTCACTCCGCCCCAGTCG	set1
Hairpins30_28	GGGCTTGAGTTTAACGTTAAACTCAAGCCC	set1
Rand20_2_6	GGGGAATTACTTGTTCCCCG	set1
Rand20_1_5	GGGGCGTTATATCGCCCCGT	set1
ELMI003468	GGGGGCAGAGGGGGA	set1
ELMI003467	GGGGGCAGGGGCGGG	set1
ELMI003482	GGGGGCCGAGGGGGA	set1
Rand20_10_9	GGGGGCGCTAAAGATTAAAT	set1
Rand20_2_7	GGGGGGGCCGCGTTGCGGCTGCGCCTACTA	set1
Rand30_3_19	GGGGGGGTGGACCCTGCCTCCCTACTGAGC	set1
Rand20_1_2	GGGGGTAGATAGTACCCCCG	set1
Rand20_2_12	GGGGGTGCTGCCGCGAAGGCAGATTACCCC	set1
Rand20_2_9	GGGGTCCACCAGCGGATCCC	set1
Hairpins30_6	GGGGTCGCCCGCGTGCACGCGGGCGACCCC	set1
Rand30_6_5	GGGTAATTATGCCGTGGACAGTCGAGTCCA	set1
ELMI003450	GGGTCTTCCTCCCCAGTCAAG	set1
Rand30_3_6	GGGTGCCGTGGCCCGGACACGGCGCGTTCT	set1
ELMI000313	GGGTGTATGTCTTGCAAGTGC	set1
Rand30_9_10	GGGTTCGGAGGGGGCATGACGATTGGTAGG	set1
Thr2	GGT	set1
ELMI000579	GGTAACGATACCGAACTG	set1
Rand20_10_17	GGTAAGGTTCTCAGAGTCTT	set1
ELMI001177	GGTAATCCCTTTGAA	set1
ELMI000542	GGTAATGGAAGTTCTGGG	set1
ELMI001410	GGTAGGCTGAGCTTCCTAGGA	set1
Rand30_4_11	GGTCAGAGCGTTATATTTAATGCGCTCTGG	set1
ELMI000140	GGTCAGAGGATCTATCAGTATATCCAGTCAAGA	set1
Rand30_8_13	GGTCCATTGCGAGTTCTTTGGGTGAGGATC	set1
ELMI002016	GGTCCTCAGTCACCCGGG	set1
Rand20_10_4	GGTCGTGTTATGCTTACTCT	set1
RES_BsaI	GGTCTC	set1
ELMI000216	GGTCTCGATTTGTCCAAA	set1
ELMI003696	GGTCTGATGCAG	set1
Rand30_4_8	GGTCTTGCAGGAGCTGTCCTGCAACCGGAT	set1
ELMI003377	GGTGAAGACAGCGCCTTTCAG	set1
Rand30_8_18	GGTGAAGCGGGTAGTAATGACCGAAGGTCA	set1
GFP-11	GGTGATGCCGGCGGCGTTCACGTACTCGTGCAGCACCATGTGGTCTCT	set1
ELMI003247	GGTGCTAAATCCCCTTCGAAA	set1
V5-tag	GGTGCTGTCCAGGCCCAGCAGGGGGTTGGGGATGGGCTTGCC	set1
sfCherry2-11	GGTGCTGTGTCTGGCCTCGGCTCTCTCGTACTGCTCCACGATGGTGTA	set1
ELMI003464	GGTGGGCGGGGAGGG	set1
Rand30_9_12	GGTGGTATTAGGTAGCAACTGCGTTCGTAC	set1
Rand30_9_9	GGTGTATGAGGACCTACTTCCATCTGTTTG	set1
ELMI000420	GGTTATAAGGCTTTC	set1
DPE-2	GGTTC	set1
Rand30_8_20	GGTTGGATAGTGTGTCGGGTGTACGGCTGG	set1
Duplet_AC	GT	set1
Tyr2	GTA	set1
ELMI001250	GTAAAACAGGAGCCCATTGAATCAGAT	set1
ELMI000601	GTAAACTCTACCGAGGCT	set1
ELMI000862	GTAAAGACCGAA	set1
ELMI000864	GTAAAGCAGGAA	set1
ELMI000859	GTAAAGGAAGAA	set1
ELMI000585	GTAAATGTTACCTTGATT	set1
ELMI000958	GTAAGTCATAGCCAAGTTCAG	set1
Hairpins30_27	GTACCGCTTTGCCCTAGGGCAAAGCGGTAC	set1
Hairpins30_5	GTACCTTTGTTAGCCGGCTAACAAAGGTAC	set1
Rand20_4_7	GTACGGGGGACCCCGTCGCG	set1
ELMI002606	GTAGAACAGACACCCCGGAAG	set1
ELMI003374	GTAGAGGACACCCTGACCCCA	set1
ELMI002777	GTAGTAGTCGACCTGACT	set1
Rand20_8_16	GTAGTCGACATACTACGCAC	set1
Rand30_10_7	GTATACATCCACTTTCAAAGTCAGTTCTCA	set1
ELMI002874	GTATCTTCCACAAGC	set1
ELMI000974	GTATGCACAACTCAGAACACT	set1
ELMI001566	GTATTTACAAACGCTGCATTTGAC	set1
Asp2	GTC	set1
ELMI000238	GTCAACACCGTCTACAGCGAGGTT	set1
ELMI000549	GTCAACGCTACCAAATTA	set1
Rand20_9_1	GTCAAGCTTCACAAGCGATA	set1
ELMI000584	GTCAATGTGTCAGAGTTA	set1
ELMI003250	GTCACCGCCACACCAGCTCGC	set1
ELMI000383	GTCACCTACGCACAGCTA	set1
ELMI001427	GTCAGGACATCCTATGTGCCC	set1
NLS_cMyc	GTCCAACTTGACCCTCTTGGCAGCAGG	set1
Degron_CyclinA1	GTCCATGTAGATGTCGAA	set1
Hairpins30_17	GTCCCCGACGCCTGATCAGGCGTCGGGGAC	set1
ELMI001335	GTCCCGACGGCTCCAGCT	set1
Rand20_6_13	GTCCGGACGTGCACGGATAG	set1
ELMI002876	GTCGAGCCTCAGAAGTTCGCCGAGGAGCTGATCCACCGGCTGGAAGCGGTG	set1
ELMI003230	GTCGCTGCCAGTCCCAAA	set1
ELMI003383	GTCGGACTCTCTCTGATCTCC	set1
Hairpins20_17	GTCTCCTCTTAAGAGGAGAC	set1
Rand20_9_14	GTCTCTCTTACGGGCATAGA	set1
ELMI003532	GTCTGGATA	set1
ELMI000972	GTCTGGGGATCCCAGGAGGCC	set1
His2	GTG	set1
ELMI001245	GTGAAAAAGGAGCCCGTGGAGACAGAC	set1
ELMI000860	GTGAAAACAGAA	set1
ELMI000882	GTGAAAACCGAA	set1
ELMI001233	GTGAAAAGGGAGCCAGGAGAG	set1
ELMI001248	GTGAAAAGGGAGCCCGAGGAGCTGGAT	set1
ELMI003857	GTGAAAATTATCCAGAGGGCATGGCGGGAATATTTGCAGAGACAAGAG	set1
ELMI000519	GTGAACACAACCGATATG	set1
ELMI000527	GTGAACGTAACCTGGAAG	set1
ELMI000851	GTGAAGAAAGAG	set1
ELMI000909	GTGAAGCCGGAG	set1
ELMI001589	GTGAAGGTTGATTCTGTT	set1
ELMI000850	GTGAAGTATGAA	set1
ELMI002305	GTGAATAATAGCCCCAGC	set1
ELMI001149	GTGAATCCATTTCAG	set1
ELMI002589	GTGACGTATGCAACTGTT	set1
ELMI001596	GTGAGGACTTATTCTTGC	set1
ELMI003595	GTGATAGCGCTGCAGCGCTCATTTCGCAGTAAGAGGTCTAAAATGCTT	set1
ELMI003599	GTGATCTTGTTGCAGAAAGTCATCAGGGGCTTTAAAGATCGATCAAAT	set1
His6-tag	GTGATGGTGATGGTGATG	set1
Hairpins30_25	GTGATTCCATAGCCATGGCTATGGAATCAC	set1
ELMI000272	GTGCAGAGACTGCTGGAAGCCGCAGAGTTCTTG	set1
ELMI002009	GTGCAGATCTCTCCCGAC	set1
ELMI002120	GTGCAGGATACTAGGTTG	set1
ELMI001453	GTGCAGTTAAGTCCACCCGCA	set1
phiC31_attP	GTGCCCCAACTGGGGTAACCTTTGAGTTCTCTCAGTTGGGGG	set1
Rand20_3_16	GTGCCCCGACGCAGGGGTAA	set1
Rand20_3_19	GTGCCTTATAATAGGGCGCG	set1
ELMI002047	GTGCGCAAGCAACCAGAAGGAAAT	set1
ELMI003602	GTGCTGACCGTCCAGGCATATGCAAGGGGAATGATTGCTCGTCGACTGCAC	set1
ELMI000778	GTGCTGCAACTGCTACTGGGC	set1
ELMI002138	GTGGAGCAGACCCCTAAAAAG	set1
phiC31_attB	GTGGAGTACGCGCCCGGGGAGCCCAAGGGCACGCCCTGGCACCCGCACCG	set1
[truncated: 4,904 more rows]
