# Supplementary material for: Prediction of prime editing insertion efficiencies using sequence features and DNA repair determinants
Source: Nat Biotechnol. 2023 Feb 16;41(10):1446–56. doi: 10.1038/s41587-023-01678-y (PMC10567557; doi:10.1038/s41587-023-01678-y)
Supplement: Supplementary file 5 — Editing results for different insertion sequences in the pooled prime insertion screens. [file 41587_2023_1678_MOESM5_ESM.tsv]

name	insertion	cell_line	target	experiment	percIns_R1	percIns_R2	percIns_R3	percIns
Gly4	GGG	HEK293T	FANCF	FANCF_293T_PE2_3	1.5505224732903926	1.9802631610709704	2.0955889179468223	1.8754581841027285
Rand30_4_2	CCTTGGCGGTGCGGCAGCTCCAGCTCAGGG	HEK293T	FANCF	FANCF_293T_PE2_3	0.8044393374415237	1.0188799364029586	1.2349978236755104	1.0194390325066642
Rand20_3_18	CAACCGGCGCCGCGCCGGCC	HEK293T	FANCF	FANCF_293T_PE2_3	0.8055577912887292	1.1269578467253554	1.2259434672851075	1.0528197017663974
Asp2	GAC	HEK293T	FANCF	FANCF_293T_PE2_3	1.139113855777823	1.4271027054419203	1.6410547801962672	1.4024237804720034
ELMI002191	CCGCCACAGAGCCCACGCGTG	HEK293T	FANCF	FANCF_293T_PE2_3	0.8525153380276765	0.9802559405555862	1.2827469411739134	1.038506073252392
Rand30_5_9	AGCGCAAGCGCGAACGCTCGGCCTGGCGCA	HEK293T	FANCF	FANCF_293T_PE2_3	0.5082215604668965	0.6559923569273808	0.8504759951191659	0.6715633041711477
Arg4	CCG	HEK293T	FANCF	FANCF_293T_PE2_3	0.9842432638535148	1.4399936297960938	1.3940453861390605	1.2727607599295565
His6-tag-4	CACCACCACCACCACCAC	HEK293T	FANCF	FANCF_293T_PE2_3	0.5789953593895181	0.5988609917347996	0.7401195081499257	0.6393252864247477
Rand20_2_1	ATGGATGCGCGAGGAAGCGCGTCCAGGTCC	HEK293T	FANCF	FANCF_293T_PE2_3	0.6404131109688213	0.7093344906436391	0.8848433166663415	0.7448636394262672
ELMI003062	GATCCCCTGCACCCCACACTC	HEK293T	FANCF	FANCF_293T_PE2_3	0.2794506298521126	0.3332667787142831	0.38634078814901063	0.3330193989051355
Rand30_6_19	CCGTTCGGCGCGGTAGTGGGCAGCTCGGAG	HEK293T	FANCF	FANCF_293T_PE2_3	0.4043128044821088	0.6171494240862809	0.8341914443393643	0.6185512243025847
ELMI002100	TACGAGGCCGTGGAGCTGCTC	HEK293T	FANCF	FANCF_293T_PE2_3	0.8632356390391588	0.6276259916242765	0.8173350839169545	0.7693989048601299
Rand30_4_7	AGCGCTCGGGCATCCTCCCCCGGCCGGGCG	HEK293T	FANCF	FANCF_293T_PE2_3	0.8799523091367627	1.060256406272842	1.1491667872540534	1.0297918342212191
Rand20_2_10	ACCCGTCGAGGGACGATGGTGCTCGGCGGG	HEK293T	FANCF	FANCF_293T_PE2_3	0.7274211344910669	0.6162012084531945	1.0012133225423776	0.7816118884955463
Rand30_5_13	CGGAGAGCCGGGAGAGACCCCCGGATCCAC	HEK293T	FANCF	FANCF_293T_PE2_3	0.5198689616347858	0.6892107404002779	0.7323045886454885	0.6471280968935175
ELMI002111	GATACAACAGACTCA	HEK293T	FANCF	FANCF_293T_PE2_3	0.8942527231986167	1.474616407505582	1.4266289612065874	1.2651660306369286
Rand30_6_6	GGCTGGGCGCCAGGCCCGAGTGTACCTTGC	HEK293T	FANCF	FANCF_293T_PE2_3	0.4261231819860742	0.513290332078498	0.6138773071924697	0.5177636070856806
ELMI002012	AACTCGCCTAGCCCCGGC	HEK293T	FANCF	FANCF_293T_PE2_3	0.7425940999375158	0.8254877449159977	0.8521593905270526	0.8067470784601888
ELMI003501	AACCCCTAC	HEK293T	FANCF	FANCF_293T_PE2_3	0.6309915906189697	0.9899616321660738	1.1636416194727388	0.928198280752594
Glu2	GAG	HEK293T	FANCF	FANCF_293T_PE2_3	0.8522357615852608	1.300061446095618	1.2901646461186007	1.1474872845998263
Rand20_2_6	TCTGCTGCGTGGCATGTCGCAGCGCGGCAG	HEK293T	FANCF	FANCF_293T_PE2_3	0.7728817030094733	0.7657940156796925	1.04801215851873	0.862229292402632
Arg3	TCG	HEK293T	FANCF	FANCF_293T_PE2_3	1.232622441240942	2.1268891950848747	1.75450484645617	1.7046721609273288
Rand30_7_8	TTGTTGGAACTGCGAAGGTGCCGCTGCGCC	HEK293T	FANCF	FANCF_293T_PE2_3	0.7192490758376837	0.9176857575995576	1.0586815851195746	0.8985388061856053
ELMI001862	CTGCTTCCTACCCCGCCATTGAGC	HEK293T	FANCF	FANCF_293T_PE2_3	0.8863958230683677	0.9904806426316508	1.4160329194114911	1.0976364617038366
Rand20_2_8	CAAGCAGCCCGGGGATACCGGGCTTGCCGC	HEK293T	FANCF	FANCF_293T_PE2_3	0.6983070499054336	0.7986142614314049	1.1486034702014778	0.8818415938461054
Degron_IKZF3	GATGTGCCTCAGCAGGTTGCCCTTCTGGGTGAAGCTGGCGCCGCACTGGTTGCACTGGAA	HEK293T	FANCF	FANCF_293T_PE2_3	0.2651758665284209	0.185674001335511	0.1553966376957589	0.202082168519897
Rand20_6_10	CAAGCCCGGTTGCGGAGCGC	HEK293T	FANCF	FANCF_293T_PE2_3	1.7031491763898357	2.857381170700807	2.470891508121444	2.343807285070696
Rand20_2_14	CTGATGGGCGCCGGGGAGACCCGGGGCGCT	HEK293T	FANCF	FANCF_293T_PE2_3	0.5257742840042501	0.5526112048058884	0.6813646471217395	0.5865833786439594
His6-tag-3	CATCATCATCACCACCAC	HEK293T	FANCF	FANCF_293T_PE2_3	0.5397949315776968	0.7809108410590395	0.7333648978837425	0.6846902235068262
ELMI002168	CCACCTAACTAC	HEK293T	FANCF	FANCF_293T_PE2_3	0.3162549260309624	0.2685888475134628	0.2809794835448621	0.2886077523630958
His6-tag	CATCACCATCACCATCAC	HEK293T	FANCF	FANCF_293T_PE2_3	0.3481356736080872	0.3739509393175908	0.5027832394982074	0.4082899508079617
ELMI002014	CCCACAACCACGCCACAA	HEK293T	FANCF	FANCF_293T_PE2_3	0.4316740177608198	0.6309602938765644	0.6382271823202618	0.5669538313192154
ELMI000183	CCTCCAGTGCCGCCAAGG	HEK293T	FANCF	FANCF_293T_PE2_3	0.8668275701994003	0.957654903614862	1.327467926920825	1.0506501335783625
ELMI002705	CGCCACCTCCTAGGA	HEK293T	FANCF	FANCF_293T_PE2_3	0.7467611429501351	1.026298932025223	1.1774628538748817	0.98350764295008
ELMI002132	CCTCTTAGCCCCAGCAGG	HEK293T	FANCF	FANCF_293T_PE2_3	0.7511884138985143	0.7522513677389179	0.6921621658117115	0.7318673158163813
ELMI003714	TACGACCGCCCAGCC	HEK293T	FANCF	FANCF_293T_PE2_3	1.0092688644819108	1.3908070400352004	1.6621278744403285	1.3540679263191464
ELMI002018	TCAGCGACTTCCCCCGCC	HEK293T	FANCF	FANCF_293T_PE2_3	0.8716076695964142	0.8535922086336651	0.903555702682034	0.8762518603040378
ELMI002280	CGGCGGAGAGCAGCCAGCATGGACAGC	HEK293T	FANCF	FANCF_293T_PE2_3	0.4438681194771425	0.4834587426999099	0.6271705280780276	0.5181657967516934
Gln2	CAG	HEK293T	FANCF	FANCF_293T_PE2_3	1.671459433517665	2.7615543631468165	3.1041365372996435	2.512383444654708
ELMI002279	CGCCCGCGGTCCTGCACATGGCCACTC	HEK293T	FANCF	FANCF_293T_PE2_3	0.1673879446752234	0.1905705812184908	0.2014737702548139	0.1864774320495094
ELMI001307	GACAGTGGCAGAGGGGACTCC	HEK293T	FANCF	FANCF_293T_PE2_3	0.8769120784052497	0.8744922149964921	1.0751065219594191	0.9421702717870536
His1	ATG	HEK293T	FANCF	FANCF_293T_PE2_3	0.9193249986515282	1.3207113474136896	1.3579412729240494	1.1993258729964225
ELMI001993	CCAAACCTGAGCCCTAAT	HEK293T	FANCF	FANCF_293T_PE2_3	0.5546740507942534	0.4209335617538464	0.611221132357215	0.5289429149684383
ELMI001069	CCATCCTCCTCACAC	HEK293T	FANCF	FANCF_293T_PE2_3	0.3707412676591041	0.4844365244267187	0.4407393271401061	0.4319723730753096
Rand30_5_4	TTGACGCGGGTCGTACGCCGCGCAGCCCGT	HEK293T	FANCF	FANCF_293T_PE2_3	0.5575355988428903	0.5655990429147089	0.6943387527122434	0.6058244648232809
ELMI003182	CTGTCCCCAATACCAGAG	HEK293T	FANCF	FANCF_293T_PE2_3	0.6961111313740538	1.0206322189108543	0.8564786725557118	0.8577406742802066
ELMI000779	CTTCTGTCCCGCCTGTTACGC	HEK293T	FANCF	FANCF_293T_PE2_3	0.600581156172453	0.7122297483741111	0.5942056836545261	0.6356721960670301
ELMI001987	GGCCCACCATCACCTCGG	HEK293T	FANCF	FANCF_293T_PE2_3	1.0675095730586293	1.1838210402018052	1.3510620913818054	1.20079756821408
Gln2	CTG	HEK293T	FANCF	FANCF_293T_PE2_3	0.8598570259705124	0.9812901911764416	0.998670422833705	0.9466058799935532
Arg4	CGG	HEK293T	FANCF	FANCF_293T_PE2_3	0.9134524503534982	1.079483097776266	1.2093210136684938	1.0674188539327527
Gly1	ACC	HEK293T	FANCF	FANCF_293T_PE2_3	0.706556445087607	1.293298711953217	1.1506805108347535	1.050178555958526
Degron_CyclinA2	CCCAGGACCGCCCTGGGCGACATCGGC	HEK293T	FANCF	FANCF_293T_PE2_3	0.3036038387994649	0.4182732942459894	0.4946955539976662	0.4055242290143735
Ala2	GCC	HEK293T	FANCF	FANCF_293T_PE2_3	0.8598673223030431	1.4567031287840142	1.2945061478783568	1.203692199655138
Signal-peptide	GCTGTAGGCGCTGCTGAACAGCAGGCTGATGAAGGTCACCCACTTCAT	HEK293T	FANCF	FANCF_293T_PE2_3	0.2168513201667568	0.1520755844536419	0.2043715755622135	0.1910994933942041
Rand20_6_2	CCGCCCCGGGTCGTGGAGCG	HEK293T	FANCF	FANCF_293T_PE2_3	1.0079240036335324	0.8126644992366653	1.342257690354259	1.0542820644081523
ELMI001989	AGCGCCAAGACACCCGGA	HEK293T	FANCF	FANCF_293T_PE2_3	1.3690773334105384	1.80715213948258	2.082184015886565	1.7528044962598943
ELMI002999	CGGAAAACAGCCTCTGAACCA	HEK293T	FANCF	FANCF_293T_PE2_3	0.4961391095627249	0.5222423724002576	0.6802209068027102	0.5662007962552309
Rand30_3_10	TCGCACCTCTCCCCAAACCGGGAGGGGCTC	HEK293T	FANCF	FANCF_293T_PE2_3	0.6206190579923417	0.9191821005539478	1.0241044926621568	0.8546352170694821
ELMI002587	CCAGCCCGGAAGAGGCACGCA	HEK293T	FANCF	FANCF_293T_PE2_3	1.6657231338395484	1.1453451275724127	2.0486946306083267	1.6199209640067629
Arg3	CGA	HEK293T	FANCF	FANCF_293T_PE2_3	0.8981792802547357	1.0548461906379965	1.2701226440441071	1.0743827049789465
ELMI003463	GGAGGGAGGGGCGGT	HEK293T	FANCF	FANCF_293T_PE2_3	0.633447283193418	0.9374945519295192	1.0268364332183837	0.865926089447107
ELMI002064	CGCCGGAGA	HEK293T	FANCF	FANCF_293T_PE2_3	0.8066924193253006	1.1402547047832017	1.262947010260905	1.0699647114564692
ELMI001524	GATCATCCCTAC	HEK293T	FANCF	FANCF_293T_PE2_3	0.6638363037603002	0.8925266925200834	1.1095177662395657	0.888626920839983
Rand20_2_2	TGGGCCGGCCCGGTGGCGAGGGCCCGCTCA	HEK293T	FANCF	FANCF_293T_PE2_3	0.4356709235698945	0.4236905324280047	0.6581160096913853	0.5058258218964281
ELMI002942	CCTCAGCTGAAGCCCATTGAAAGTTCCATCCTGGCCCAGCGCCGC	HEK293T	FANCF	FANCF_293T_PE2_3	0.3726331965459437	0.3316039688030626	0.4241401467632953	0.3761257707041005
ELMI000889	GACCCCTTC	HEK293T	FANCF	FANCF_293T_PE2_3	0.4726768990159095	0.5312629547199095	0.5561239783437933	0.5200212773598708
ELMI002166	GACGAGAACACAGACAGCGAA	HEK293T	FANCF	FANCF_293T_PE2_3	0.4307319207385907	0.3965116999574162	0.503176145292797	0.4434732553296013
Gly3	GGA	HEK293T	FANCF	FANCF_293T_PE2_3	0.8468016499788255	0.9421306691713146	1.07154443158847	0.9534922502462034
Rand20_2_7	GGGGGGGCCGCGTTGCGGCTGCGCCTACTA	HEK293T	FANCF	FANCF_293T_PE2_3	0.4084462560993057	0.447612475181166	0.62107930753839935	0.492379346272957
Pro3	TGG	HEK293T	FANCF	FANCF_293T_PE2_3	0.9818631798220148	1.1409238683423468	1.1834627656067127	1.1020832712570248
ELMI001523	GATCACGATTAC	HEK293T	FANCF	FANCF_293T_PE2_3	0.7106968168145241	0.6973063121372725	0.8408165059723358	0.7496065449747108
Arg1	ACG	HEK293T	FANCF	FANCF_293T_PE2_3	0.6954280190814024	1.1178595557877926	0.9158993905242954	0.9097289884644968
Cys1	ACA	HEK293T	FANCF	FANCF_293T_PE2_3	0.6367415110778076	0.7416780182590542	0.7710571712241695	0.7164922335203437
ELMI001525	GATCACGACTAC	HEK293T	FANCF	FANCF_293T_PE2_3	0.6659423160276284	0.7336632596155928	0.8802821677363786	0.7599625811265334
Rand20_2_12	GGGGGTGCTGCCGCGAAGGCAGATTACCCC	HEK293T	FANCF	FANCF_293T_PE2_3	0.7221596686986292	0.6182584395104813	0.731219130128264	0.6905457461124582
ELMI002829	GATCACGACACGGGGGAG	HEK293T	FANCF	FANCF_293T_PE2_3	0.6572878720683332	1.1461191632380348	1.2182761243731446	1.007227719893171
BxB1_attP	TGGGTTTGTACCGTACACCACTGAGACCGCGGTGGTTGACCAGACAAACCAC	HEK293T	FANCF	FANCF_293T_PE2_3	0.3438250620792737	0.229739951855503	0.5197270340981016	0.3644306826776262
Asp1	ATC	HEK293T	FANCF	FANCF_293T_PE2_3	0.6523933782790375	0.8755570817174998	0.8723513177083706	0.8001005925683028
Asp1	GAT	HEK293T	FANCF	FANCF_293T_PE2_3	1.225317591713685	1.5035902762254183	1.98629186312428	1.5717332436877944
BxB1_attB	CCGGATGATCCTGACGACGGAGACCGCCGTCGTCGACAAGCCGGCC	HEK293T	FANCF	FANCF_293T_PE2_3	0.2889070136881865	0.3161630558866381	0.513122940488425	0.3727310033544165
ELMI000087	CCGTTGAACCTGAGC	HEK293T	FANCF	FANCF_293T_PE2_3	0.5867466308947678	0.779416803223919	0.8024489997297997	0.7228708112828288
ELMI001311	GATTCGGGATACAGCTCA	HEK293T	FANCF	FANCF_293T_PE2_3	0.8666755582223542	0.7215736209473267	1.261348776676556	0.949865985282079
V5-tag	GGTGCTGTCCAGGCCCAGCAGGGGGTTGGGGATGGGCTTGCC	HEK293T	FANCF	FANCF_293T_PE2_3	0.3192164548563668	0.507004121358986	0.4229514583413384	0.4163906781855637
ELMI002195	CCACCAAAGCCCTCTCGG	HEK293T	FANCF	FANCF_293T_PE2_3	0.5021371901979256	0.5753238256555868	0.6454835537839033	0.5743148565458052
BRE	CCACGCC	HEK293T	FANCF	FANCF_293T_PE2_3	0.4682456596078134	0.6785391027786217	1.024247224995629	0.7236773291273547
Rand30_4_17	CCAGGTACCCTGGCCGGGTGCCGGATAGCC	HEK293T	FANCF	FANCF_293T_PE2_3	0.2940795314148345	0.2490130174163044	0.3423313451798953	0.2951412980036781
ELMI002505	TGGCCCCCAGAGTTCCAGCCTGGCGTTCCTTGGAAGGGGATT	HEK293T	FANCF	FANCF_293T_PE2_3	0.3378048722849149	0.4836207785352135	0.4410488104907303	0.4208248204369529
ELMI001127	ACAAACCCTTTTATG	HEK293T	FANCF	FANCF_293T_PE2_3	0.5168902918599844	0.45120706689842083	0.6925569692249305	0.5535514426611119
Glu1	GAA	HEK293T	FANCF	FANCF_293T_PE2_3	0.8009810391315727	1.3492349522507523	1.136097409961108	1.095437800447811
ELMI003503	AATCCTTAC	HEK293T	FANCF	FANCF_293T_PE2_3	0.8661815617991051	1.1010000346185342	0.8703132579926627	0.9458316181367672
ELMI001532	GAACACTCCTAC	HEK293T	FANCF	FANCF_293T_PE2_3	0.4048109311406084	0.6712803626421865	0.6619670833521571	0.5793527923783174
ELMI002059	GAGAGACAGAGCGGGGACGGCCAG	HEK293T	FANCF	FANCF_293T_PE2_3	0.9648373743323054	0.9452753321284946	1.3534837564758633	1.0878654876455542
SIgnal_IL2_(n-term)	GGCCAGGCTCAGGGCGATGCAGCTCAGCAGCTGCATCCTGTACAT	HEK293T	FANCF	FANCF_293T_PE2_3	0.2554860052862406	0.2858865755198775	0.4388860231829637	0.3267528679963606
ELMI002173	CCCGCACCACCTATGAGA	HEK293T	FANCF	FANCF_293T_PE2_3	0.539735593891473	0.3721664661445173	0.643376736419307	0.5184262654850991
Rand30_3_2	GCGACCAGCGCGACTTCGCGCAGGTACGTC	HEK293T	FANCF	FANCF_293T_PE2_3	0.4102585810186105	0.6499947414427815	0.6403573529212612	0.5668702251275511
Duplet_CG	CG	HEK293T	FANCF	FANCF_293T_PE2_3	0.5829730811922336	0.8132184627671608	0.769086787487204	0.7217594438155328
ELMI000174	CCTCCTAAACCACCCAAG	HEK293T	FANCF	FANCF_293T_PE2_3	0.3278463959902701	0.4137916085482668	0.2736608949043601	0.3384329664809657
Gly1	GGT	HEK293T	FANCF	FANCF_293T_PE2_3	0.9120279920908012	1.0875619499651556	1.4875260787271551	1.162372006927704
Gly4	CCC	HEK293T	FANCF	FANCF_293T_PE2_3	0.6065885434423139	0.9375266792246654	0.9492579324323968	0.8311243850331254
Rand30_6_15	ACGCCTGCCGACGAACCTTGCGGAAGGGCC	HEK293T	FANCF	FANCF_293T_PE2_3	0.3863828319301656	0.7086134386275112	0.8449185738449096	0.6466382814675288
ELMI000078	CCACTAGACCTGAGC	HEK293T	FANCF	FANCF_293T_PE2_3	0.5639590601741216	0.4306517525375153	0.8459688311956651	0.6135265479691007
ELMI002846	TCAATCGAACGCAAGAGGCAAAGGGCTCTCATGCTCCGCCAGGCCAGG	HEK293T	FANCF	FANCF_293T_PE2_3	0.4469301563472356	0.506663370823994	0.6234032903745034	0.5256656058485777
NES-Snurportin	CACTGAGAAGGAAGAAGCCAGGGCCTGGCTGAGCTCTTCCAT	HEK293T	FANCF	FANCF_293T_PE2_3	0.3769401825314011	0.5355741795193827	0.7666224794453782	0.5597122804987207
ELMI001208	GACGAGGCTTTCTCGCGGCTGGCACAATCTCGC	HEK293T	FANCF	FANCF_293T_PE2_3	0.2559128460730589	0.2795843003758955	0.425414913001951	0.3203040198169685
His2	CAC	HEK293T	FANCF	FANCF_293T_PE2_3	0.6446168204965073	1.1147797853589605	1.0152732539202391	0.9248899532585688
ELMI002145	CCTTCAACTTCACCCCGCGCCAGC	HEK293T	FANCF	FANCF_293T_PE2_3	0.3778543532050504	0.5229815044731017	0.5806482481468592	0.4938280352750038
Ala4	CGC	HEK293T	FANCF	FANCF_293T_PE2_3	0.7939233251648683	1.2760973230425725	1.8951856095432875	1.3217354192502426
ELMI002837	GAACCCGAGGAGCCCGAAGCCGATCAGCAC	HEK293T	FANCF	FANCF_293T_PE2_3	0.5350380827292949	0.5652233014998337	0.5771308076874422	0.559130730638857
Leu5	TAG	HEK293T	FANCF	FANCF_293T_PE2_3	0.7852027164667689	1.2232388454207377	1.2581719417705817	1.0888711678860294
Gln1	TTG	HEK293T	FANCF	FANCF_293T_PE2_3	0.8475517454676302	0.9883457720735978	1.2999819166818356	1.0452931447410212
ELMI000175	AGAACTCCGCCAAAATCCCCA	HEK293T	FANCF	FANCF_293T_PE2_3	0.7696432310576662	0.7927285465974392	0.9592849911561536	0.8405522562704196
ELMI000962	CAGCACGGAAGCCAACCCTCT	HEK293T	FANCF	FANCF_293T_PE2_3	1.2557306445776446	1.893637277586389	1.3261393695768822	1.4918357639136388
ELMI001070	GCCGGGGTCTCGGAA	HEK293T	FANCF	FANCF_293T_PE2_3	0.4721544597796388	0.681865274851066	0.9071326327306836	0.6870507891204628
Rand20_9_18	CCACCATCCTCTCGGACAGA	HEK293T	FANCF	FANCF_293T_PE2_3	0.715322654083731	0.7868865103839825	1.159117732203322	0.8871089655570118
Rand20_9_5	CGACCTGGGTAGAAGGAGGG	HEK293T	FANCF	FANCF_293T_PE2_3	0.7909108726853624	0.9554391423330416	1.0184661312131331	0.9216053820771788
Ala3	GCA	HEK293T	FANCF	FANCF_293T_PE2_3	0.6888292224510003	0.9466527049273	1.0404299825462788	0.8919706366415264
Ala2	GGC	HEK293T	FANCF	FANCF_293T_PE2_3	0.6772363193803745	0.7069579169655851	0.7667772768323095	0.7169905043927564
ELMI003467	GGGGGCAGGGGCGGG	HEK293T	FANCF	FANCF_293T_PE2_3	0.6131337035003409	1.2868211948033073	1.205562131613768	1.035172343305805
Asn2	AAC	HEK293T	FANCF	FANCF_293T_PE2_3	0.6449390106344264	0.8544629408715035	1.1088362573519202	0.8694127362859501
ELMI000457	CTGATCGACCTCGAG	HEK293T	FANCF	FANCF_293T_PE2_3	0.4113637721485345	0.4681192721842802	0.5298501542785385	0.4697777328704511
His2	GTG	HEK293T	FANCF	FANCF_293T_PE2_3	0.6973647631862314	1.2723652048874423	1.1265695132088032	1.032099827094159
Arg1	CGT	HEK293T	FANCF	FANCF_293T_PE2_3	0.6824810979143373	0.7597348965411332	1.1072032572096004	0.8498064172216903
Rand20_4_18	ATCGCAGATGCCTGCGAAGT	HEK293T	FANCF	FANCF_293T_PE2_3	0.6939697390364554	1.3048748101886716	1.825980887140258	1.274941812121795
ELMI003234	CGGCCAGAGACTCCCCGA	HEK293T	FANCF	FANCF_293T_PE2_3	0.7483006473566607	0.989908785946144	0.9069896520473264	0.8817330284500438
Rand30_5_19	GCTACCTGTTTCAAGGCGGGCAGCGCCCGC	HEK293T	FANCF	FANCF_293T_PE2_3	0.4277226908888111	0.3512044913010335	0.4967747643073233	0.4252339821657226
Rand30_4_10	TGGCGCCGACTCGGTGCCGCTATCTTGGCT	HEK293T	FANCF	FANCF_293T_PE2_3	0.3553051918176108	0.5808067014176678	0.4699493719740599	0.4686870884031129
ELMI000834	CTGAACACTACATACAGC	HEK293T	FANCF	FANCF_293T_PE2_3	0.4124827527244777	0.3683467737126485	0.5289161876459693	0.4365819046943652
CTCF-2	CTGCCGCCGCGCGG	HEK293T	FANCF	FANCF_293T_PE2_3	0.9825946261433386	1.1170332255425324	0.7643266317265773	0.954651494470816
ELMI003256	GGAAAGGAGACTCCCAGTAAGCGC	HEK293T	FANCF	FANCF_293T_PE2_3	0.8673869059279948	0.7315375796415409	1.0809685157048534	0.8932976670914631
Rand30_3_7	GGGCCGGGTGCCCACAACGTGGCCCTCGCG	HEK293T	FANCF	FANCF_293T_PE2_3	0.334814203943953	0.4468760537077024	0.6151833884140865	0.4656245486885806
Rand30_3_6	GGGTGCCGTGGCCCGGACACGGCGCGTTCT	HEK293T	FANCF	FANCF_293T_PE2_3	0.6244063455311226	0.6916415646356818	0.9814786266536436	0.7658421789401494
Arg6	AGG	HEK293T	FANCF	FANCF_293T_PE2_3	0.6822375552505122	1.06025248371208	1.0135119776297998	0.9186673388641308
ELMI002342	ATGGGCACCACTGCCTCAACA	HEK293T	FANCF	FANCF_293T_PE2_3	0.7803519862731612	0.6799997063836213	0.9946045271826616	0.8183187399464812
ELMI001293	CAGCTTCCTATTCCCTCCGCCATCCCGCGGCCTGCTTCTCGG	HEK293T	FANCF	FANCF_293T_PE2_3	0.2981926978425055	0.1867492384207484	0.3086703705049639	0.2645374355894059
ELMI001329	GCACCAACCGCACCTCTG	HEK293T	FANCF	FANCF_293T_PE2_3	0.4660965459983236	0.3566491733570777	0.5147430376725085	0.4458295856759699
Ser1	ACT	HEK293T	FANCF	FANCF_293T_PE2_3	0.6505726746560844	0.865120080787956	0.9754403805925717	0.8303777120122039
Leu3	CTT	HEK293T	FANCF	FANCF_293T_PE2_3	0.3478905199519799	0.4703151408384494	0.4549148719418661	0.4243735109107651
Rand20_9_6	ACCGTGACGGCGTGGCAGAA	HEK293T	FANCF	FANCF_293T_PE2_3	0.9956713306337188	1.3154549331792342	1.0199244743247602	1.1103502460459045
ELMI003238	CCTTCCAGTACACCTAGG	HEK293T	FANCF	FANCF_293T_PE2_3	0.5798896647305378	0.4406889902344527	0.8072002856577939	0.6092596468742615
ELMI003665	CGACCTGAAACACCG	HEK293T	FANCF	FANCF_293T_PE2_3	0.399913545987744	0.4570848601070592	0.4677739516595042	0.4415907859181024
ELMI003067	CGGCCTACCACTCTGCCCTTG	HEK293T	FANCF	FANCF_293T_PE2_3	0.4660694142359393	0.3431442607473431	0.5068743851364174	0.4386960200398999
Rand30_7_12	CTCCCGTACGGCGGAGACATCGAGCACGGA	HEK293T	FANCF	FANCF_293T_PE2_3	0.5082117926106507	0.5014556959204498	0.6536201613508147	0.5544292166273052
ELMI000905	GACCCCTTT	HEK293T	FANCF	FANCF_293T_PE2_3	0.4264598753008741	0.4850884817339099	0.574876390469913	0.495474915834899
Myc-binding_site	CACGTG	HEK293T	FANCF	FANCF_293T_PE2_3	0.8739002063143413	1.0406934342948972	1.2116495520266213	1.0420810642119531
ELMI003171	CTCCCAACCATACCGGAG	HEK293T	FANCF	FANCF_293T_PE2_3	0.650115037227572	0.6252575916558829	0.8021210009561516	0.6924978766132023
ELMI003255	CTCGCGAAGACCCCACAGAAG	HEK293T	FANCF	FANCF_293T_PE2_3	0.7889761398831269	0.7378334072376851	0.9020282687180085	0.8096126052796068
ELMI000551	GGCAATGAAACCGCCGTG	HEK293T	FANCF	FANCF_293T_PE2_3	1.0148587120808332	1.1284937279656932	1.6158286856469626	1.253060375231163
ELMI002060	TGGAGGCCGCAGCCCGATGGGGAG	HEK293T	FANCF	FANCF_293T_PE2_3	1.0525207708719575	0.8207029031038734	1.409027264742035	1.0940836462392889
ELMI003064	AAGCCCCGGGATCTGGAACTG	HEK293T	FANCF	FANCF_293T_PE2_3	0.4646895568074441	0.653027862135673	0.5568522687357379	0.5581898958929518
Duplet_GA	GA	HEK293T	FANCF	FANCF_293T_PE2_3	0.6472757194725176	0.6273594837722068	0.6480107361919364	0.6408819798122204
DPE-2	GAACC	HEK293T	FANCF	FANCF_293T_PE2_3	1.000142200561006	1.230665735957611	1.0450045843491396	1.0919375069559187
BxB1_attB_GA	GGCCGGCTTGTCGACGACGGCGGACTCCGTCGTCAGGATCATCCGG	HEK293T	FANCF	FANCF_293T_PE2_3	0.129133606986157	0.1365026871517438	0.1868518781664047	0.1508293907681018
Arg5	TCT	HEK293T	FANCF	FANCF_293T_PE2_3	0.8323222703809339	1.3129667719445368	1.333477629135934	1.159588890487135
ELMI003502	AATCCCTAC	HEK293T	FANCF	FANCF_293T_PE2_3	0.9511504879871348	1.349991893462358	0.8677778375282325	1.0563067396592418
ELMI001495	AGGCGTCCATCCAGACCACAC	HEK293T	FANCF	FANCF_293T_PE2_3	0.8540076584469034	0.470452191336766	1.062097769516848	0.7955192064335058
ELMI002984	CGAACTATCTCAGCACCC	HEK293T	FANCF	FANCF_293T_PE2_3	0.3782230067740338	0.2762935831062348	0.4149343867249062	0.3564836588683917
ELMI003032	CGGAAAGTCTCCCTGGCC	HEK293T	FANCF	FANCF_293T_PE2_3	0.7407832909239994	0.5788410892185468	0.6943836450063193	0.6713360083829553
ELMI002453	GACTCCGGCAACTACTCC	HEK293T	FANCF	FANCF_293T_PE2_3	0.586945356468704	0.4405898699037656	0.7588645936356091	0.5954666066693596
ELMI000953	GAGGACTACAGCCAGCCAAGC	HEK293T	FANCF	FANCF_293T_PE2_3	0.7268912145271337	1.3049735697983569	1.0879822376773014	1.039949007334264
ELMI001917	GATTCAATTGACTCA	HEK293T	FANCF	FANCF_293T_PE2_3	0.7637780413205629	0.9267462544795813	0.7615412140292883	0.81735516994314406
sfCherry2-11	TACACCATCGTGGAGCAGTACGAGAGAGCCGAGGCCAGACACAGCACC	HEK293T	FANCF	FANCF_293T_PE2_3	0.2022691498162028	0.1975990677888447	0.2818504709924893	0.2272395628658456
ELMI001128	ACAAACCCATTCCTG	HEK293T	FANCF	FANCF_293T_PE2_3	0.4655274415465552	0.5186778554406347	0.733561880128675	0.5725890590386217
ELMI003828	AGCGGGACGTCAGTGAGCGAG	HEK293T	FANCF	FANCF_293T_PE2_3	0.778906890002285	0.7318404937531937	0.7956370387813293	0.7687948075122694
ELMI000847	GATCCCTTT	HEK293T	FANCF	FANCF_293T_PE2_3	0.674878250857056	0.4763112154571554	0.6218716822283494	0.5910203828475203
Duplet_CC	CC	HEK293T	FANCF	FANCF_293T_PE2_3	0.5526097756870024	0.8521188732568735	0.7980172121760634	0.7342486203733131
Rand30_5_2	AAGCGGCCTCAACGAGGTCGCGTGACGCTC	HEK293T	FANCF	FANCF_293T_PE2_3	0.2740681039292705	0.3430502314468095	0.4938395490107519	0.3703192947956106
ELMI003225	CAACTTAGGAGCCCGCTGCCTCGG	HEK293T	FANCF	FANCF_293T_PE2_3	1.0424574729576923	0.6446530689995724	1.0174063909889792	0.9015056443154146
BxB1_attB_GA	CCGGATGATCCTGACGACGGAGTCCGCCGTCGTCGACAAGCCGGCC	HEK293T	FANCF	FANCF_293T_PE2_3	0.3253035471526739	0.2731278399753324	0.5266437469161025	0.3750250446813696
ELMI002742	CGCGCCGAGCAACTGAGGCGGTGG	HEK293T	FANCF	FANCF_293T_PE2_3	0.5127534069095772	0.5140166334382162	0.9316486188274686	0.6528062197250873
Signal_Influenza_(n-term)	GCCCCTCACGGCGGTGAACAGCAGGATCAGGTAGATGATGGCCAT	HEK293T	FANCF	FANCF_293T_PE2_3	0.1190529194774796	0.1400812846078619	0.1929110465204616	0.1506817502019344
Rand20_7_1	GGGAATCCAGACGGATTGAG	HEK293T	FANCF	FANCF_293T_PE2_3	0.8633480355216396	0.6797672278515241	0.808264657985681	0.7837933071196149
ELMI002876	GTCGAGCCTCAGAAGTTCGCCGAGGAGCTGATCCACCGGCTGGAAGCGGTG	HEK293T	FANCF	FANCF_293T_PE2_3	0.3268336143344914	0.3272414650206893	0.6033763887156411	0.4191504893569406
ELMI002578	CCAAACCCGTTCATC	HEK293T	FANCF	FANCF_293T_PE2_3	0.2715350689183977	0.2832363449381351	0.401071884992376	0.3186144329496363
ELMI000593	GGGAATAGGACCGCAGGC	HEK293T	FANCF	FANCF_293T_PE2_3	1.486032729488607	1.9445663975214749	2.0331028886863467	1.821234005232143
ELMI003723	TACGACCGCCCAAAG	HEK293T	FANCF	FANCF_293T_PE2_3	0.7460174694641898	1.270351511401312	1.7391711426442005	1.2518467078365674
ELMI002063	TCATTTCAACAGCGGCACGAATCACTGCGACCGGCCGCC	HEK293T	FANCF	FANCF_293T_PE2_3	0.3018961051835652	0.2446845020100939	0.3381814911992368	0.2949206994642987
ELMI003683	AAGGGGAAAGGGAAG	HEK293T	FANCF	FANCF_293T_PE2_3	0.7866388099289369	1.0285658218146831	0.9097788364857337	0.908327822743118
ELMI001120	ACAAACCCCTTCTTA	HEK293T	FANCF	FANCF_293T_PE2_3	0.3164459072976753	0.4774396541393317	0.61178879352768	0.4685581183215624
Rand20_2_18	CGAATGGAGGGGGGCGACAGCCCCCCAGCG	HEK293T	FANCF	FANCF_293T_PE2_3	0.724153797961308	0.6851137116660867	0.6710506796931814	0.693439396440192
ELMI003013	CGGATGTCTGACCCC	HEK293T	FANCF	FANCF_293T_PE2_3	0.7959644564230244	0.8568735292057577	0.8881121236459378	0.84698336975824
ELMI001916	GACGAGGCGGATGGT	HEK293T	FANCF	FANCF_293T_PE2_3	0.3339361617069188	0.370911813728009	0.4637808580978812	0.3895429445109364
ELMI000835	GATCCCTTC	HEK293T	FANCF	FANCF_293T_PE2_3	0.6237613543610137	0.7648422623421332	0.8005034544362074	0.7297023570464515
Rand30_5_3	ATCGACCGACTGGCGATCCGGGGGATTGCC	HEK293T	FANCF	FANCF_293T_PE2_3	0.47099070367712	0.3503557868967415	0.4534047716581275	0.4249170874106631
ELMI002199	GATCACACCTATGAGGGCCTGGACATTGACCAGACCGCAACCTATGAGGACATC	HEK293T	FANCF	FANCF_293T_PE2_3	0.2924275000971228	0.3354472002117604	0.3994541551001529	0.342442951803012
ELMI003470	GGAGGGAGGGGGGGA	HEK293T	FANCF	FANCF_293T_PE2_3	0.4512607384514352	0.9667348300283652	0.8362930743661595	0.75142954761532
ELMI002504	TGGCCCCCTGAATTCCGTCCAGGAGAGCCTTGGAAGGGGTAC	HEK293T	FANCF	FANCF_293T_PE2_3	0.549423308383536	0.5016051360503596	0.5284599042413789	0.5264961162250915
Rand20_2_19	AAAGGCGCCCACGCTCTTGGGGGGTGCCTC	HEK293T	FANCF	FANCF_293T_PE2_3	0.460239321853365	0.4911489303583263	0.6853904836340957	0.5455929119485957
ELMI003168	ATGAGAACAATCCCAGAA	HEK293T	FANCF	FANCF_293T_PE2_3	0.8999220486859841	0.7787150684591545	0.8301449537776168	0.8362606903075851
ELMI003076	CGGCCGACCAGCCTGAATGTG	HEK293T	FANCF	FANCF_293T_PE2_3	0.4489690467760985	0.8141265794201671	1.008240567646736	0.757112064614334
ELMI001910	GACTCCTTGGATTCA	HEK293T	FANCF	FANCF_293T_PE2_3	0.726374849597471	0.9295554658558708	1.0888248509344864	0.9149183887959428
ELMI003108	GAGGCACTGCTGAGGTGTCACGAGAGCCAGGGAGAGCTCTCTAGTGCCCCAGAAGCACCTGGCACA	HEK293T	FANCF	FANCF_293T_PE2_3	0.2976694783318983	0.3230084908462923	0.2815396857333161	0.3007392183038356
Glu2	CTC	HEK293T	FANCF	FANCF_293T_PE2_3	0.4214065357095803	0.7489686378158744	0.5799172955405197	0.5834308230219915
Ala4	GCG	HEK293T	FANCF	FANCF_293T_PE2_3	0.6489496358880477	0.8186714893394481	1.0301113834886322	0.832577502905376
Ser3	TGA	HEK293T	FANCF	FANCF_293T_PE2_3	0.5973374007371398	0.8048545058390721	0.7385059927626357	0.7135659664462826
Monopartite_cNLS	CCGAAGAAGAAGCGAAAGGTC	HEK293T	FANCF	FANCF_293T_PE2_3	0.5313825430336288	0.6051214739963143	0.8119070911813785	0.6494703694037739
ELMI002507	GATCGTTATATCCCCCACCGG	HEK293T	FANCF	FANCF_293T_PE2_3	0.8975093890380327	1.0109026458039827	1.3424077519042965	1.083606595582104
ELMI003464	GGTGGGCGGGGAGGG	HEK293T	FANCF	FANCF_293T_PE2_3	0.4392903493206294	0.3996272141714622	0.4652046181991005	0.434707393897064
ELMI000862	GTAAAGACCGAA	HEK293T	FANCF	FANCF_293T_PE2_3	0.3987742729138608	0.6631689689277301	0.8292435470516613	0.6303955962977508
ELMI001178	ATCAACCCTTTTGAA	HEK293T	FANCF	FANCF_293T_PE2_3	0.3376678367103327	0.381524617130743	0.3515808406018373	0.356924431480971
Rand30_4_1	ATGGCCCCCGGCTTCAGATGAGGACGGGGC	HEK293T	FANCF	FANCF_293T_PE2_3	0.3420498223303765	0.4743008623709787	0.4649109284148839	0.4270872043720797
BxB1_attB	GGCCGGCTTGTCGACGACGGCGGTCTCCGTCGTCAGGATCATCCGG	HEK293T	FANCF	FANCF_293T_PE2_3	0.1482692139499851	0.1624921661163175	0.2240423512242276	0.1782679104301767
E2F_binding_site_core	TCCCGCCA	HEK293T	FANCF	FANCF_293T_PE2_3	0.5567946941973676	0.8511748928388116	0.6922612213732605	0.7000769361364799
ELMI003864	ATTATCTTGCTGCAGTCCCGAGCCCGGGGATACCTCGCCAGACAAAGATAT	HEK293T	FANCF	FANCF_293T_PE2_3	0.4883603240134007	0.4394075450752946	0.5433163343945913	0.4903614011610955
ELMI000949	CCTCCATTGTCACAGGAAACC	HEK293T	FANCF	FANCF_293T_PE2_3	0.4328002612943583	0.497157466220524	0.484831674291442	0.4715964672687747
ELMI000045	CCTGAGGAAGAG	HEK293T	FANCF	FANCF_293T_PE2_3	0.5285374140964635	0.663398895169547	0.4891117712638779	0.5603493601766295
ELMI003071	CGGCCCAATTCCCTCCGGCTT	HEK293T	FANCF	FANCF_293T_PE2_3	0.6683031982938278	0.497674831360445	0.7773598634157383	0.6477792976900036
ELMI001521	GACCACCAGTAC	HEK293T	FANCF	FANCF_293T_PE2_3	0.4594348753871118	0.7772532256441844	0.7841035061325653	0.6735972023879538
RES_BsaI	GAGACC	HEK293T	FANCF	FANCF_293T_PE2_3	1.6490344914069193	2.423244284470711	2.946429067221017	2.3395692810328828
ELMI003145	GAGCTCTTGTGCCATGAGGTGGACCCTGTACGCAGGGCAGTTAGGGAT	HEK293T	FANCF	FANCF_293T_PE2_3	0.2652388385299829	0.3399903612919448	0.3270571357073269	0.3107621118430848
ELMI002019	TCTGCACCTAGCCCAAGC	HEK293T	FANCF	FANCF_293T_PE2_3	0.4141155394745003	0.8066947185291946	0.7838413098554295	0.6682171892863749
ELMI000843	GACCCTTTC	HEK293T	FANCF	FANCF_293T_PE2_3	0.4042332779666717	0.4792811636712313	0.4817590154872807	0.4550911523750612
Ala1	GCT	HEK293T	FANCF	FANCF_293T_PE2_3	0.8545205759594842	0.939733347679736	1.118147323600005	0.9708004157464084
ELMI001122	ACAAACCCCTTTGTA	HEK293T	FANCF	FANCF_293T_PE2_3	0.6222835152867897	0.4882306056392162	0.5625165376953568	0.5576768862071209
ELMI001150	ACAAATCCATTTCTG	HEK293T	FANCF	FANCF_293T_PE2_3	0.5607975082870655	0.648382126780355	0.8453885440642951	0.684856059710572
ELMI000044	ACTACACAAGAG	HEK293T	FANCF	FANCF_293T_PE2_3	0.6467300708154281	0.7706663339014372	0.5066069758063533	0.6413344601744062
ELMI000596	ATGAACGATACGACCGTG	HEK293T	FANCF	FANCF_293T_PE2_3	0.580178215922042	0.3648292002689373	0.4710903543594132	0.4720325901834641
ELMI003542	GACTGGGGA	HEK293T	FANCF	FANCF_293T_PE2_3	0.6236011052181679	0.7586687810842904	0.8947342395909087	0.759001375297789
ELMI001232	ATCAAGCAGGAACCCCGCGAG	HEK293T	FANCF	FANCF_293T_PE2_3	0.5014582701324176	0.7380996558708197	0.7756802655906084	0.6717460638646152
ELMI000602	GACAATATCACCCAGAGC	HEK293T	FANCF	FANCF_293T_PE2_3	0.6833273916007526	0.3923335041335343	0.7108887326454733	0.5955165427932534
ELMI002749	GATCTTGACGTC	HEK293T	FANCF	FANCF_293T_PE2_3	0.6170425704625471	0.4346765352715108	0.5755107913851615	0.5424099657064064
Rand30_3_1	GCTCGCGGTAGTACTTAACCGCCGTGGGCG	HEK293T	FANCF	FANCF_293T_PE2_3	0.4484916715882925	0.2651516431249944	0.3582799815307362	0.3573077654146744
ELMI000321	TGGGGAGAATGG	HEK293T	FANCF	FANCF_293T_PE2_3	0.3010705269929437	0.2833372485166666	0.3793429421364481	0.3212502392153528
ELMI001384	TTAACCCCCCCTCCATCC	HEK293T	FANCF	FANCF_293T_PE2_3	0.4043128044821089	0.4481012740200495	0.6533371499109367	0.5019170761376984
Arg5	AGA	HEK293T	FANCF	FANCF_293T_PE2_3	0.8548006089189989	1.0309802955748115	1.0982964865741625	0.9946924636893244
ELMI000215	CCATTAAACCTGAGC	HEK293T	FANCF	FANCF_293T_PE2_3	0.5489987672123096	0.8657846111487318	0.7211544742378092	0.711979284199617
ELMI002135	CCGCCAGCTTAC	HEK293T	FANCF	FANCF_293T_PE2_3	0.5423875069426093	0.5281060136695107	0.7739066064467276	0.6148000423529493
ELMI001350	CGGAAGCGTCAGAAACTG	HEK293T	FANCF	FANCF_293T_PE2_3	1.274757770194909	1.8067312189531968	1.1178373058210809	1.3997754316563955
ELMI001531	GATCACAATTAC	HEK293T	FANCF	FANCF_293T_PE2_3	0.5793427885310729	0.6564762342956654	0.9283377038260492	0.7213855755509292
ELMI001912	GATCTGAACGACGGC	HEK293T	FANCF	FANCF_293T_PE2_3	0.7003577450024816	0.6794991808373871	1.1165088876699412	0.8321219378366033
Rand30_5_20	GGAGGGCGTCACCGCTCTCGGGACGTCATG	HEK293T	FANCF	FANCF_293T_PE2_3	0.3965422280596299	0.5833607172575899	0.5669081675264153	0.5156037042812117
ELMI001135	TCAAACCCCTTCTCA	HEK293T	FANCF	FANCF_293T_PE2_3	0.3700089094265759	0.4034178406519136	0.3399155337346733	0.3711140946043876
ELMI001436	TCTACACTCTCACCCGTGGCC	HEK293T	FANCF	FANCF_293T_PE2_3	0.4625070363254268	0.6599765364077456	0.5900792552958142	0.5708542760096621
ELMI000330	TGGGGATGTTGG	HEK293T	FANCF	FANCF_293T_PE2_3	0.391348866863444	0.5764108072425205	0.645981500534365	0.5379137248801098
ELMI001143	ACTAACCCATTCCAG	HEK293T	FANCF	FANCF_293T_PE2_3	0.5802195558419471	0.5949003279239166	0.7997598942323807	0.6582932593327481
ELMI001977	ATCACTATCACACCCCCC	HEK293T	FANCF	FANCF_293T_PE2_3	0.2508834867712908	0.2614217956393914	0.267440400292174	0.2599152275676187
ELMI002338	ATGGGAATGAAGCACTCCAGC	HEK293T	FANCF	FANCF_293T_PE2_3	0.6116633588876301	0.8342597796359614	1.0091581927367443	0.8183604437534453
ELMI001334	CCACCATCGGCACCCTCG	HEK293T	FANCF	FANCF_293T_PE2_3	0.2828326438727379	0.3479732484189199	0.3458636556401831	0.3255565159772803
Rand20_2_21	CGACGCAGAGGGAATGCCCTTGGTGCGTCG	HEK293T	FANCF	FANCF_293T_PE2_3	0.3529397253647452	0.5052529955891935	0.5920088800678738	0.4834005336739375
ELMI003651	CGTTCTGACAGCCCC	HEK293T	FANCF	FANCF_293T_PE2_3	0.3887123104184905	0.6290470316053126	0.5318714465515229	0.5165435961917754
ELMI003173	CTTTCAACCATTGACGAG	HEK293T	FANCF	FANCF_293T_PE2_3	0.2549470734225772	0.396381417823712	0.5409110238152877	0.3974131716871922
T2A	GAGGGCAGAGGAAGTCTCCTAACATGCGGTGACGTGGAGGAGAATCCTGGCCCA	HEK293T	FANCF	FANCF_293T_PE2_3	0.1805153371995485	0.1773780401860661	0.3701773659467826	0.2426902477774657
Duplet_GC	GC	HEK293T	FANCF	FANCF_293T_PE2_3	0.4813315464626796	0.444668547428648	0.5506477489797067	0.4922159476236782
Mango-2	GCGTACGAAGGAGAGGAGAGGAAGAGGAGAGTACGC	HEK293T	FANCF	FANCF_293T_PE2_3	0.1349385603681997	0.1092637973931733	0.2012364000489106	0.1484795859367612
ELMI002580	GGCAACCCTTTCAGA	HEK293T	FANCF	FANCF_293T_PE2_3	0.676305054770073	0.6515601515243518	0.74717827780963475	0.6916811613680198
ELMI001984	TCTCCGCCAAGTCCCCCC	HEK293T	FANCF	FANCF_293T_PE2_3	0.3653254983356198	0.3996706853515023	0.619694639079201	0.4615636075887743
ELMI003681	AAGGGTAAAGACAAG	HEK293T	FANCF	FANCF_293T_PE2_3	0.6725310310269367	0.9885719899202612	1.1438342716381904	0.9349790975284628
Rand20_3_5	CGGGCAATTTGCCCGGCGCT	HEK293T	FANCF	FANCF_293T_PE2_3	0.6913899258801862	0.8167258744981344	0.927605356575108	0.8119070523178097
Rand20_7_8	GAATCCGTTTAATGCGGGGC	HEK293T	FANCF	FANCF_293T_PE2_3	0.9003369505064942	1.108677883858208	1.2236806512052132	1.0775651618566384
ELMI002513	TTCGCAGATGCAGTACAGCGGGCCCGCCAGATC	HEK293T	FANCF	FANCF_293T_PE2_3	0.6155936180580154	0.7713839003203399	0.8831402267225354	0.7567059150336303
Leu3	AAG	HEK293T	FANCF	FANCF_293T_PE2_3	0.5720123079219388	1.0332637513789642	1.1157862281957212	0.9070207624988748
ELMI002207	AACGGCAGA	HEK293T	FANCF	FANCF_293T_PE2_3	1.1057521728818689	0.6993288746961724	1.093258477745214	0.9661131751077516
ELMI000963	AACTATCCGTCACAGGAGGAG	HEK293T	FANCF	FANCF_293T_PE2_3	0.3962373157108284	0.4776742682199899	0.7771542265479114	0.5503552701595765
ELMI001661	AGGAGTGACCTACTGAGTGCCATTAGACAGGGCTTCCAACTCAGGCGCGTC	HEK293T	FANCF	FANCF_293T_PE2_3	0.3013627848223126	0.3941644173682141	0.3078150910078595	0.3344474310661288
ELMI002993	AGGGCCCACTCTTCCCCC	HEK293T	FANCF	FANCF_293T_PE2_3	0.5450077364447474	0.5652974353329584	0.6297011386847141	0.5800021034874733
ELMI002334	ATGGGGAATCAGTTGGCCGGC	HEK293T	FANCF	FANCF_293T_PE2_3	0.4148576820183615	0.4346052768231056	0.3832853455634157	0.4109161014682942
ELMI000262	CCTCTAAACCTCACA	HEK293T	FANCF	FANCF_293T_PE2_3	0.301139718364265	0.3182973567637612	0.350884082130981	0.3234403857530024
CTCF-1	CTGCCACCTCGCGG	HEK293T	FANCF	FANCF_293T_PE2_3	0.292194141493554	0.3953903338733697	0.4336434900099137	0.3737426551256125
ELMI000038	GAAGAGGTCGAT	HEK293T	FANCF	FANCF_293T_PE2_3	0.4183028669209361	0.3222559386492233	0.5143077145589653	0.4182888400430416
Rand30_3_13	GATCCAGACCACGATGGCGTGGCTGGAGGG	HEK293T	FANCF	FANCF_293T_PE2_3	0.5100823989035888	0.7775115351242923	0.8157701119636245	0.7011213486638352
Asp2	GTC	HEK293T	FANCF	FANCF_293T_PE2_3	0.7063855894400063	1.2796968335264567	1.1022498268137977	1.0294440832600869
Duplet_AC	AC	HEK293T	FANCF	FANCF_293T_PE2_3	0.4197009307557627	0.6247524010351	0.6109462219154783	0.551799851235447
ELMI003836	AGTCGGCCCTCCTCCCCGGAG	HEK293T	FANCF	FANCF_293T_PE2_3	0.4630619303578764	0.5928419005222081	0.5031820499379417	0.5196952936060087
ELMI002411	CATTCGAGGGAACAATCAACA	HEK293T	FANCF	FANCF_293T_PE2_3	0.5961022117364425	0.8276217969063856	1.0993336162518166	0.841019208298215
ELMI000077	CCTGCCAAACGACGACTCGAGCTTGGCGAGAGT	HEK293T	FANCF	FANCF_293T_PE2_3	0.213445026278496	0.2811880635891465	0.4460312968041272	0.3135547955572565
ELMI001911	GATGAGGTTGACAGC	HEK293T	FANCF	FANCF_293T_PE2_3	0.636162199406457	0.6734496885592237	0.5850785836407649	0.6315634905354819
ELMI002256	TCTGACTTGGATTCC	HEK293T	FANCF	FANCF_293T_PE2_3	0.5371086480232153	0.5981706201762057	1.0356926623103848	0.7236573101699353
ELMI003373	TTGGACAGATCCAGACTAGCC	HEK293T	FANCF	FANCF_293T_PE2_3	1.1557316304029686	1.3595344557030484	0.7639200317522574	1.0930620392860917
ELMI003001	AGAGCCCAGTCTAGTCCC	HEK293T	FANCF	FANCF_293T_PE2_3	0.6863230870262825	0.8122218715137698	0.7960182237737768	0.7648543941046096
ELMI003233	CAAGAAACATCACCACGG	HEK293T	FANCF	FANCF_293T_PE2_3	0.2646659313469473	0.5052173941072255	0.2962587996629811	0.3553807083723846
ELMI002903	CCCCCAACCACTCCATGT	HEK293T	FANCF	FANCF_293T_PE2_3	0.0791069110851866	0.0999386361402992	0.1189976095903271	0.099347718938604307
ELMI003840	CCCCTCGGAAGCGATTCAGAA	HEK293T	FANCF	FANCF_293T_PE2_3	0.8260388118490463	1.073234692918653	1.4614664113329128	1.120246638700204
ELMI000047	CCTCACCAAGAA	HEK293T	FANCF	FANCF_293T_PE2_3	0.5107394167804804	0.7637834020803642	0.7494967435517805	0.674673187470875
ELMI001995	GCAGCACCAACACCAGCC	HEK293T	FANCF	FANCF_293T_PE2_3	0.4919782000766684	0.791294606655587	0.836839671146791	0.7067041592930154
ELMI002272	GCCCAGTGCTCCACA	HEK293T	FANCF	FANCF_293T_PE2_3	0.85541551808826	0.7082373134026997	1.1123371208442665	0.8919966507784087
Avi-tag	GGCCTGAACGACATTTTCGAGGCCCAGAAGATCGAATGGCACGAG	HEK293T	FANCF	FANCF_293T_PE2_3	0.2314820949266666	0.3388410261529837	0.381303582587486	0.3172089012223787
ELMI002005	ACCCCCTCAACCCCTGGC	HEK293T	FANCF	FANCF_293T_PE2_3	0.1934029542067503	0.2789676098005745	0.2954491205384662	0.2559398948485971
ELMI003871	ATCATTTATCTGCAGTGCTGCTTTCGGAGGATGATGGCCAAACGGGAGCTT	HEK293T	FANCF	FANCF_293T_PE2_3	0.0911685735596912	0.1041850266690617	0.2541039883550052	0.149819196194586
Gln1	CAA	HEK293T	FANCF	FANCF_293T_PE2_3	0.7454817446062637	1.2009575486191868	1.002824399308138	0.9830878975111962
ELMI002407	CACGTTAGGACCCACACCGGA	HEK293T	FANCF	FANCF_293T_PE2_3	0.5003153427056225	0.9118828666300932	0.8230339405314251	0.7450773832890469
ELMI001256	CAGTCCCCCACCTTT	HEK293T	FANCF	FANCF_293T_PE2_3	0.2662069265804084	0.3310380624592398	0.2376499997204574	0.2782983295867019
ELMI000832	CCCAATTCCACCGCTGGA	HEK293T	FANCF	FANCF_293T_PE2_3	0.4043128044821089	0.6297729448453402	0.5815326528308209	0.53853946738609
Rand30_4_13	CGCCGCCTTCCGTGAGCATGGGTGGGTGGG	HEK293T	FANCF	FANCF_293T_PE2_3	0.2268096220265489	0.3791892316307391	0.4496737562183595	0.3518908699585492
ELMI002345	CTCTACCCCGAGCTA	HEK293T	FANCF	FANCF_293T_PE2_3	0.4297355035518172	0.3710341754707815	0.4221648463067619	0.4076448417764535
ELMI000507	GATGACCACCTCCTGCCTATG	HEK293T	FANCF	FANCF_293T_PE2_3	0.6043501668673871	0.5013411854426898	0.9603078193487766	0.6886663905529512
ELMI000424	TATATCACCACC	HEK293T	FANCF	FANCF_293T_PE2_3	0.5937599633602679	0.5288536541007032	1.0384141904741202	0.7203426026450304
BxB1_attP_GA	TGGGTTTGTACCGTACACCACTGAGTCCGCGGTGGTTGACCAGACAAACCAC	HEK293T	FANCF	FANCF_293T_PE2_3	0.2467772761982206	0.328777743655137	0.414812768025349	0.3301225959595689
ELMI000857	TTAAAGGCAGAA	HEK293T	FANCF	FANCF_293T_PE2_3	0.4082280349967839	0.5166507400295011	0.7074577570243245	0.5441121773502031
Ala3	TGC	HEK293T	FANCF	FANCF_293T_PE2_3	0.6940476256513868	0.7763800522725927	0.6645014819306345	0.7116430532848713
ELMI003260	CCGCTGAAGTCCCCCTACAAG	HEK293T	FANCF	FANCF_293T_PE2_3	0.2808010418647761	0.3028603525348121	0.3076330107984945	0.2970981350660276
ELMI001920	GACATGATGGATTCC	HEK293T	FANCF	FANCF_293T_PE2_3	0.3874664376286876	0.8674744965315855	0.5845764851937937	0.6131724731180223
ELMI002830	GACCCTGAAAATGGAGAG	HEK293T	FANCF	FANCF_293T_PE2_3	0.3915450317089897	0.2094972275490688	0.2495430364723441	0.2835284319101342
ELMI003566	GACGAGTTTTACGATGCCGACGAA	HEK293T	FANCF	FANCF_293T_PE2_3	0.3801336132980917	0.4139097874505766	0.3522835787988873	0.3821089931825185
ELMI000510	GATGAAGACCTACTGGAA	HEK293T	FANCF	FANCF_293T_PE2_3	0.3324438948472554	0.6129490461205777	0.6574497977584217	0.5342809129087516
Asn1	AAT	HEK293T	FANCF	FANCF_293T_PE2_3	0.8138291199614135	0.9818859957855348	1.0731359531352191	0.9562836896273892
ELMI003075	AAGCCTACGACCCTCAGCCTG	HEK293T	FANCF	FANCF_293T_PE2_3	0.6025396006320846	0.5327489954525886	1.0330282247558935	0.7227722736135224
ELMI002117	CACCGCCCTCCTCCTCCAGGACACAGA	HEK293T	FANCF	FANCF_293T_PE2_3	0.5923652716830896	0.6574219383546748	0.9101113474223164	0.7199661858200269
Pro3	CCA	HEK293T	FANCF	FANCF_293T_PE2_3	0.6513928516656198	1.135117437612495	0.8396076083170673	0.8753726325317274
ELMI000965	CTGACAGCCTCTCAAAGGGAG	HEK293T	FANCF	FANCF_293T_PE2_3	0.6547165580933433	0.8497090348144052	0.945813878937405	0.8167464906150511
ELMI003240	CTGCAGGTCTCCCCTAAG	HEK293T	FANCF	FANCF_293T_PE2_3	1.0118294537039303	1.2515418788645674	0.91184639035327	1.0584059076405892
ELMI003146	GAATTATTGTGCTGTGAGGGAACCCGTCATGCCCCCCGAGCCGGACCAGAC	HEK293T	FANCF	FANCF_293T_PE2_3	0.4675097784916524	0.1833904391685766	0.5619990431804576	0.4042997536135622
ELMI001304	GATTCCGGGCTAGGCTCA	HEK293T	FANCF	FANCF_293T_PE2_3	0.6023341894045964	0.5675120893072358	0.6453241245161823	0.6050568010760048
ELMI001174	TACAACCCTTTTGAG	HEK293T	FANCF	FANCF_293T_PE2_3	0.358523161564858	0.5400825876264992	0.3935931883107193	0.4307329791673588
ELMI001215	TTTGATCTGGACCTGGAA	HEK293T	FANCF	FANCF_293T_PE2_3	0.8147330531406847	0.9133185379792824	1.075515774537249	0.934522455219072
His1	CAT	HEK293T	FANCF	FANCF_293T_PE2_3	0.8539390469213592	1.1473278369680948	1.2254974263655931	1.0755881034183492
ELMI001343	AGACCGTCAGCGCCCCCT	HEK293T	FANCF	FANCF_293T_PE2_3	0.4052086231035611	0.8065692150206333	0.7799812265915214	0.663919688238572
Rand30_3_3	ATGCGGGCCCACCTGCGGGGCCGCTACAAT	HEK293T	FANCF	FANCF_293T_PE2_3	0.3656373425510152	0.4514300710398466	0.5771308076874421	0.4647327404261013
NES-Snurportin	ATGGAAGAGCTCAGCCAGGCCCTGGCTTCTTCCTTCTCAGTG	HEK293T	FANCF	FANCF_293T_PE2_3	0.2936587737817422	0.4062768985422371	0.5064715388950594	0.4021357370730129
ELMI002134	CCACCAGCCTAT	HEK293T	FANCF	FANCF_293T_PE2_3	0.6206852111715807	0.3688219516723628	0.4155208528788917	0.4683426719076117
ELMI001242	CTCAAGACTGAACCCTTCGATGAT	HEK293T	FANCF	FANCF_293T_PE2_3	0.2936025819000389	0.1996031079728294	0.2907937081205065	0.2613331326644583
ELMI003319	CTGCAAGAACGCCGAGGGTCGAACGTTGCCCTCATGTTG	HEK293T	FANCF	FANCF_293T_PE2_3	0.2101512882053899	0.1348470085768537	0.3608113074872033	0.2352698680898156
ELMI001344	GAACCCTCGGCCCCATCT	HEK293T	FANCF	FANCF_293T_PE2_3	0.4265092683834894	0.6301932454113295	0.7146732957968944	0.5904586031972378
ELMI002828	GACGAGGAAACCGGCGAA	HEK293T	FANCF	FANCF_293T_PE2_3	0.5972653380032453	0.6774511555249431	0.5208545671038117	0.5985236868773334
Mango-2_improved	GCGTACGAAGGAGAGGAGAGGTAGAGGAGAGTACGC	HEK293T	FANCF	FANCF_293T_PE2_3	0.13609721957586	0.1031392852715898	0.1933443110831128	0.1441936053101875
ELMI001175	GGAAATCCATTTATC	HEK293T	FANCF	FANCF_293T_PE2_3	0.605990163115957	0.7474883990472587	0.6378641406920932	0.6637809009517697
ELMI000611	GGGAATCATACCAAAGCA	HEK293T	FANCF	FANCF_293T_PE2_3	0.5544974239378286	0.69240138551203	1.0647661819760366	0.7705549971419651
Rand20_4_4	TTAGCGGGCCGCGGCGCGCC	HEK293T	FANCF	FANCF_293T_PE2_3	0.8856375717227147	1.2560166037459637	1.2160326471351808	1.119228940867953
Leu5	CTA	HEK293T	FANCF	FANCF_293T_PE2_3	0.6802982153757142	0.6318689130445133	0.8318732636028929	0.7146801306743734
ELMI000948	AAGCGGAAGTCTCGCTGGGAC	HEK293T	FANCF	FANCF_293T_PE2_3	0.4903368054357491	0.7462333567970065	0.7598662108290437	0.6654787910205998
ELMI000535	ACCAATTTCACCGCCAGT	HEK293T	FANCF	FANCF_293T_PE2_3	0.947896803478266	0.8594311061509543	0.704410497598309	0.8372461357425097
ELMI003073	CGGCCCAAATCACTCAATCTC	HEK293T	FANCF	FANCF_293T_PE2_3	0.2139039897804861	0.2426528047497952	0.1822097462908689	0.2129221802737167
ELMI001243	CTGAAGCTAGAGCCAAATCCAGAG	HEK293T	FANCF	FANCF_293T_PE2_3	1.4306453081674624	1.4458399807051396	1.8805385868467217	1.5856746252397744
ELMI000580	GACAATGAAAGCCTCATC	HEK293T	FANCF	FANCF_293T_PE2_3	0.2964674124257759	0.4884233536082802	0.3958025471640228	0.393564437732693
ELMI001314	GACTCAGGCAGGGGATCG	HEK293T	FANCF	FANCF_293T_PE2_3	0.8441023754694558	0.9479962739160716	0.7665706911268315	0.8528897801707863
ELMI002891	GATGACGACAAACCCTTT	HEK293T	FANCF	FANCF_293T_PE2_3	0.2057522428015244	0.2772446115744383	0.2062478476345001	0.2297482340034876
ELMI001109	GCACCCACCGCCGTTGTCCTGCCCCAC	HEK293T	FANCF	FANCF_293T_PE2_3	0.197443347068074	0.2760770053472534	0.3981269567118682	0.2905491030423985
ELMI003722	TACCAGAGGCCACAT	HEK293T	FANCF	FANCF_293T_PE2_3	0.4311836709314608	0.5291601174892105	0.506323162374529	0.4888889835984001
ELMI002027	TACTATATGAGCCCCGAA	HEK293T	FANCF	FANCF_293T_PE2_3	0.6207739988710617	0.660233686821308	0.5950859883710514	0.6253645580211403
ELMI003827	TCGAAAGAGTCCTCGGTGGAA	HEK293T	FANCF	FANCF_293T_PE2_3	0.6155495179349365	1.2273574947319186	1.1892506408735355	1.0107192178467967
ELMI001872	TTTAAAGCCGCAGCCCTGATCCAGAGATGGTATAGGAGGTACGTGGCGAGACTTGAA	HEK293T	FANCF	FANCF_293T_PE2_3	0.2544168233675805	0.3171162905048976	0.3317866537586396	0.3011065892103725
Rand20_10_20	AACGAAGTTAGGGGTGGGGG	HEK293T	FANCF	FANCF_293T_PE2_3	0.3030698914640468	0.3083042697012972	0.3940084429145586	0.3351275346933008
ELMI001697	CCGCCTTCCCCCTTT	HEK293T	FANCF	FANCF_293T_PE2_3	0.1041783038913496	0.1421878352706325	0.1257545953909112	0.1240402448509644
ELMI002150	CCTAGAGCCTCCGTAACCGAG	HEK293T	FANCF	FANCF_293T_PE2_3	0.3066316513383654	0.5091342883704931	0.5136040676818197	0.4431233357968927
ELMI003026	CGGTCAACCAGCCTCAAG	HEK293T	FANCF	FANCF_293T_PE2_3	0.7116115119094965	0.8818883943723713	1.0834085028239706	0.8923028030352794
ELMI001385	CTGCTGACTCCCCCTCAAAGT	HEK293T	FANCF	FANCF_293T_PE2_3	0.322249314463463	0.2738217284021632	0.328402393722637	0.3081578121960877
ELMI001011	GACAAGGAGAACGTA	HEK293T	FANCF	FANCF_293T_PE2_3	0.2604387257866632	0.3903257050384193	0.4026742402803807	0.3511462237018211
DPE-2	GGTTC	HEK293T	FANCF	FANCF_293T_PE2_3	1.096503660228123	0.6835530601848555	0.7780862217493881	0.8527143140541223
ELMI003885	TATTCTACACCGCCC	HEK293T	FANCF	FANCF_293T_PE2_3	0.6971107619005528	1.2914158190916218	0.7510099612855817	0.9131788474259188
ELMI001695	TGGCCCCCTCCTCCA	HEK293T	FANCF	FANCF_293T_PE2_3	0.3761471933833552	0.3787972799006696	0.3763383639662593	0.377094279083428
ELMI003309	AAACCCCAACCTGATCCACTTCAGATA	HEK293T	FANCF	FANCF_293T_PE2_3	0.488859524110961	0.1054028382880464	0.5939713754196466	0.396077912606218
ELMI002212	AACGGAAGG	HEK293T	FANCF	FANCF_293T_PE2_3	0.3886933737833067	0.4704603695582582	0.5406232061244411	0.4665923164886686
ELMI000870	ATCAAAGAAGAG	HEK293T	FANCF	FANCF_293T_PE2_3	0.2429397693114558	0.494422265688352	0.425299683392988	0.3875539061309319
Rand20_2_17	CAGGGAGAGGCCGGCTAAACGCCGGCCTGG	HEK293T	FANCF	FANCF_293T_PE2_3	0.5599879901494903	0.4895830449900173	0.6935135396244125	0.5810281915879734
ELMI000213	CCTATGGACCTGAGG	HEK293T	FANCF	FANCF_293T_PE2_3	0.4532380514110363	0.5422309385159263	0.7001447447841678	0.5652045782370435
ELMI001956	CCTGTGAAATCACCGCAT	HEK293T	FANCF	FANCF_293T_PE2_3	0.3701171941527763	0.3700919760755157	0.4297087954539659	0.3899726552274193
ELMI002991	CGGTCCCACTCTAGCCCC	HEK293T	FANCF	FANCF_293T_PE2_3	0.3361154639670544	0.4325791449964244	0.441967272207396	0.4035539603902916
ELMI001491	CGGTTCCAGGTAACT	HEK293T	FANCF	FANCF_293T_PE2_3	0.8661815617991051	0.7073932358799727	1.086111062552218	0.8865619534104319
ELMI001057	GAAGGAGAGGAGGAGGGTGAAGAGTAC	HEK293T	FANCF	FANCF_293T_PE2_3	0.5150323109402863	0.5297946020425547	0.3629151635075369	0.469247358830126
Degron_betaCatenin	GACAGCGGCATCCACAGC	HEK293T	FANCF	FANCF_293T_PE2_3	0.511967665335203	0.6066249686606034	0.5091312480841659	0.5425746273599908
ELMI000848	GACCCGTTC	HEK293T	FANCF	FANCF_293T_PE2_3	0.3644190987914319	0.334035772810251	0.2881513932212767	0.3288687549409865
ELMI001333	GAGCCGTCCGCCCCCTCA	HEK293T	FANCF	FANCF_293T_PE2_3	0.3611337671102331	0.9658638412976552	0.480942339739535	0.6026466493824745
ELMI001526	GATCATACCTAT	HEK293T	FANCF	FANCF_293T_PE2_3	0.6401619404300057	0.5516541415085198	0.7057683973527151	0.6325281597637469
DIR2	GGATGCGCCTTGAAAAGCCTGCGAAACACGCAGCTGGTGAATGACAGCTATGGCGCATCC	HEK293T	FANCF	FANCF_293T_PE2_3	0.2810531847188378	0.3394967230732569	0.2090824285010264	0.2765441120977071
ELMI003606	GTTATCAAGCTGCAAGCCTGGTGGAGAGGCACCATGATTCGACGGGAAATC	HEK293T	FANCF	FANCF_293T_PE2_3	0.2037442367357134	0.1585107437142567	0.3419344892857855	0.2347298232452519
ELMI000849	GACCCTTTT	HEK293T	FANCF	FANCF_293T_PE2_3	0.3536117542298128	0.4897081153324334	0.5592011870500244	0.4675070188707569
Duplet_CC	GG	HEK293T	FANCF	FANCF_293T_PE2_3	0.5168346059765122	0.5785603709405551	0.7108170797203825	0.6020706855458167
ELMI002048	ACCCGGAACCCCGCAGACGGCATC	HEK293T	FANCF	FANCF_293T_PE2_3	0.2758722720322918	0.2642360909095237	0.3440587507367443	0.2947223712261866
ELMI001123	ACTAATCCTTTCCAG	HEK293T	FANCF	FANCF_293T_PE2_3	0.4100173943160717	0.3285702075132189	0.6474117799702968	0.4619997939331958
DPE-1	AGACG	HEK293T	FANCF	FANCF_293T_PE2_3	0.3517787394260454	0.7088481787756535	0.7517570861973261	0.6041280014663416
ELMI001494	AGGCGGGACTCCGCAACATCA	HEK293T	FANCF	FANCF_293T_PE2_3	0.5811996564430316	0.5702636160991514	0.3772637861727337	0.5095756862383056
Signal_IFalpha_(n-term)	ATGGCCCTGACCTTCGCCCTGCTGGTGGCCCTGCTGGTGCTGAGCTGCAAGAGCAGCTGC	HEK293T	FANCF	FANCF_293T_PE2_3	0.387783254012685	0.1409232844785421	0.3760308979826267	0.3015791454912846
ELMI003236	CCATCTCCTTCCCCGAGA	HEK293T	FANCF	FANCF_293T_PE2_3	0.2365584566575145	0.3044671701217331	0.2720831971215401	0.271036274633596
ELMI001104	CCCCCCCCATAC	HEK293T	FANCF	FANCF_293T_PE2_3	0.1504237221463685	0.1542408766942601	0.1148978953519621	0.1398541647308636
Arg6	CCT	HEK293T	FANCF	FANCF_293T_PE2_3	0.3562249361702114	0.450159331923619	0.4890621454753973	0.4318154711897426
ELMI000093	CTGCACCGATCCACTCAGACT	HEK293T	FANCF	FANCF_293T_PE2_3	0.7232706835735503	1.1336213614827029	1.282632766991343	1.0465082706825322
ELMI002029	CTGGTAAGAAGCCCTCAA	HEK293T	FANCF	FANCF_293T_PE2_3	0.6482012254163569	0.484407343261462	0.7307614029732542	0.621123323883691
ELMI001925	GACGAAACAGATGGC	HEK293T	FANCF	FANCF_293T_PE2_3	0.2139795475303202	0.2683679728177384	0.1170761097103174	0.1998078766861254
ELMI001921	GACGAGCTCGACTCA	HEK293T	FANCF	FANCF_293T_PE2_3	0.3812370736796734	0.2054548103872905	0.4401012965041129	0.3422643935236922
ELMI002473	GGAAAGAATACCAGC	HEK293T	FANCF	FANCF_293T_PE2_3	0.6902236135895652	0.6797672278515241	0.8244169499826686	0.7314692638079192
ELMI000569	GGCAATACCAGTACCCCC	HEK293T	FANCF	FANCF_293T_PE2_3	0.5799709045266614	0.3636614799205684	0.6619070845228856	0.5351798229900385
ELMI001234	GTTAAGAGAGAACCTAGTGAG	HEK293T	FANCF	FANCF_293T_PE2_3	0.2593840603235369	0.3237777465340674	0.3878185297132123	0.3236601121902722
CREB-binding_site	TGACG	HEK293T	FANCF	FANCF_293T_PE2_3	0.5055997011314466	0.8562959265571525	0.880192432760361	0.74736268681632
ELMI002085	TGGCGGATAAGG	HEK293T	FANCF	FANCF_293T_PE2_3	0.3306680193405927	0.2210543810405927	0.4196074036970665	0.3237766013594172
Ala1	AGC	HEK293T	FANCF	FANCF_293T_PE2_3	0.5744152246557587	0.8793425568776825	0.884764410023039	0.7795073971854934
ELMI002826	AATCAGGAGACCGGGGAA	HEK293T	FANCF	FANCF_293T_PE2_3	1.0885961819091703	2.089362060799452	3.005110041025883	2.061022761244835
Rand20_10_11	CCCCTGAACACCACTTCTAC	HEK293T	FANCF	FANCF_293T_PE2_3	0.1677917336739616	0.1912350998067477	0.2466768774793098	0.201901236986673
ELMI003035	CGCAGCCTGAGCGTAGAG	HEK293T	FANCF	FANCF_293T_PE2_3	0.478502241421059	0.5437659786786981	0.713480835161009	0.5785830184202553
Wbeta_attB	CGCCAGCTGTTGGAAGTACCGTTACAAACACGACAGTTACACCTATCGTTGACGCTACCTT	HEK293T	FANCF	FANCF_293T_PE2_3	0.0922722217016124	0.0969927038748634	0.0935813885474993	0.0942821047079917
ELMI002080	CGCCGGTGG	HEK293T	FANCF	FANCF_293T_PE2_3	0.5760562966515002	0.5978272668066908	0.4042703725346817	0.5260513119976242
NES-HIV-REV	CTGCCCCCTCTTGAGAGACTGACCCTC	HEK293T	FANCF	FANCF_293T_PE2_3	0.2844984521040875	0.2447101783913882	0.4276951521255151	0.3189679275403302
ELMI000574	CTTAACGCTACTGCCTCT	HEK293T	FANCF	FANCF_293T_PE2_3	0.6472450719479215	0.603019315029578	0.3558409158835329	0.5353684342870108
ELMI002676	GAATGGGAGGAGCTC	HEK293T	FANCF	FANCF_293T_PE2_3	0.4532244492366894	0.5713560751338242	0.794239549837334	0.6062733580692826
ELMI002883	GAGAAAGCCGATATAAAGCCTGTG	HEK293T	FANCF	FANCF_293T_PE2_3	0.3649298473531578	0.3338306407689622	0.3776568716493397	0.3588057865904866
ELMI000986	GAGAATACCGATAGTGAAGAA	HEK293T	FANCF	FANCF_293T_PE2_3	0.432520674562256	0.2149807632444002	0.3936353853826369	0.3470456077297644
ELMI001017	GATAAGGAGAATATG	HEK293T	FANCF	FANCF_293T_PE2_3	0.4760399657362165	0.5565923522621492	0.6897365633813813	0.5741229604599156
ELMI001905	GATGGACCAGACGGA	HEK293T	FANCF	FANCF_293T_PE2_3	0.5001125648582282	0.9305455515614548	1.1157862281957212	0.848814781538468
Signal_VSV_(n-term)	GCAGTTCACGCCGATGAACAGGAAGGCCAGGTACAGCAGGCACTTCAT	HEK293T	FANCF	FANCF_293T_PE2_3	0.1861764864270394	0.2042968550183106	0.2989849072132207	0.2298194162195236
ELMI000928	GCCGCTGACAGCGAAGCCGAG	HEK293T	FANCF	FANCF_293T_PE2_3	0.5344364656947416	0.4582836997496864	0.6353627872842769	0.542694317576235
ELMI003465	GGCGGAAGAGGAGGT	HEK293T	FANCF	FANCF_293T_PE2_3	0.4199636227201259	0.7539481753353214	0.5880494986436912	0.5873204322330462
Gly3	TCC	HEK293T	FANCF	FANCF_293T_PE2_3	0.7074891495145145	0.7921016426235978	0.8395230782462083	0.7797046234614403
ELMI003258	TCCCCACGAACGCCACGGCGC	HEK293T	FANCF	FANCF_293T_PE2_3	0.5177725224436807	0.4620416285357958	0.6306123794792519	0.5368088434862428
ELMI001994	AACCCGATGTCACCAGCC	HEK293T	FANCF	FANCF_293T_PE2_3	0.4532244492366894	0.8414708585765923	0.8549246149240303	0.71653997424577065
ELMI001931	ACAGAGACTGACGCC	HEK293T	FANCF	FANCF_293T_PE2_3	0.6207126120726567	0.7498737696273341	0.7813245086874216	0.7173036301291376
ELMI002318	ATGGGAAATATCTCTAGCAAT	HEK293T	FANCF	FANCF_293T_PE2_3	0.5558789014004273	0.924275337869547	0.7058802997464608	0.7286781796721451
ELMI000789	CAACTTTCCGAGCTCCTTAGA	HEK293T	FANCF	FANCF_293T_PE2_3	0.4854236639278544	0.3207270652331059	0.6315771102994648	0.4792426131534751
ELMI002902	CCCCCTCCTAGTCCTGCC	HEK293T	FANCF	FANCF_293T_PE2_3	0.2167854959437825	0.2003091944556815	0.183363471067129	0.2001527204888643
ELMI003088	CGGCCAACCACCCTCAACCTT	HEK293T	FANCF	FANCF_293T_PE2_3	0.079970638837553	0.1079754668055035	0.0861502285597221	0.0913654447342595
ELMI003078	CGGCCTCAAGACCTGAACCTG	HEK293T	FANCF	FANCF_293T_PE2_3	0.4802880677419336	0.601630589564601	0.6581885053963524	0.5800357209009624
ELMI002938	CTGGAGTGGGAGGATGAAGAGGGCATG	HEK293T	FANCF	FANCF_293T_PE2_3	0.2881095198715621	0.4048638392726388	0.3611020498784097	0.3513584696742035
R4_attB	GCGCCCAAGTTGCCCATGACCATGCCGAAGCAGTGGTAGAAGGGCACCGGCAGACAC	HEK293T	FANCF	FANCF_293T_PE2_3	0.1694344761155956	0.2416989492100365	0.1946138770108816	0.2019157674455046
Degron_MYC	GCTCAGGGGGGGGGTGGGCAGCAG	HEK293T	FANCF	FANCF_293T_PE2_3	0.5230796907987284	0.3563295952447506	0.6550030136312499	0.511470766558243
ELMI000104	GGGAGAGAA	HEK293T	FANCF	FANCF_293T_PE2_3	0.2590452135596001	0.3826634221450554	0.3498814203534693	0.3305300186860416
ELMI002283	TATCGCCCCCCCGCCCTGAGG	HEK293T	FANCF	FANCF_293T_PE2_3	0.4680802602225757	0.4002943339160182	0.3573396808273288	0.4085714249886409
ELMI000431	TATCTCCCCCAG	HEK293T	FANCF	FANCF_293T_PE2_3	0.3792493679889275	0.5362807417614927	0.3247235587311719	0.413417889493864
ELMI003257	TCTCCCAGAACTCCAAGG	HEK293T	FANCF	FANCF_293T_PE2_3	0.4368749095410706	0.6756834269195925	0.6549180035061843	0.5891587799889492
ELMI000746	TGGCGTCCTTAC	HEK293T	FANCF	FANCF_293T_PE2_3	0.3595976219291765	0.3066457841727695	0.2876836149855278	0.3179756736958246
ELMI002215	TGGGCAGAGGAGTAC	HEK293T	FANCF	FANCF_293T_PE2_3	0.7485934752039046	0.6157311846481196	0.9816773065375816	0.782000655463202
ELMI000453	TTACCCTGGGATTTGTGG	HEK293T	FANCF	FANCF_293T_PE2_3	0.5476309333642154	0.4430043616556358	0.5999215139448442	0.5301856029882318
Asn2	GTT	HEK293T	FANCF	FANCF_293T_PE2_3	0.6469462239139626	0.9066785556369882	1.0571154526620945	0.870246744071015
ER-retention_signal_(c-term)	AAGGACGAGCTG	HEK293T	FANCF	FANCF_293T_PE2_3	0.3474424319835266	0.5108077434722436	0.5952416070918597	0.48449726084921
Ile3	ATA	HEK293T	FANCF	FANCF_293T_PE2_3	0.567740295978035	0.7344816503907544	1.2146805759741477	0.8389675074476456
ELMI002320	ATGGGGAACGAGGCTAGTTAC	HEK293T	FANCF	FANCF_293T_PE2_3	0.4546272868176602	0.5049699406897036	0.390391712616326	0.4499963133745633
ELMI002704	CGGAGTCGTCGAGCC	HEK293T	FANCF	FANCF_293T_PE2_3	0.4477686089191369	0.5452882212945098	0.4520857993551629	0.4817142098562699
ELMI000612	GAACAGACTGGATTGTTG	HEK293T	FANCF	FANCF_293T_PE2_3	0.5570531972864611	0.7779026375061455	1.0230493780950216	0.7860017376292093
Kozak_sequence	GCCACCATGG	HEK293T	FANCF	FANCF_293T_PE2_3	0.3364213711014954	0.6422219449178644	0.6393989091046011	0.5393474083746536
ELMI003482	GGGGGCCGAGGGGGA	HEK293T	FANCF	FANCF_293T_PE2_3	0.47384430588986	0.8565248826872479	0.7551018428022207	0.6951570104597762
ELMI000744	TGGAGACCCTAC	HEK293T	FANCF	FANCF_293T_PE2_3	0.3240400029439268	0.1854110095334208	0.2049068734443661	0.2381192953072379
Degron_p53	TTCAGCGACCTGTGGAAGCTGCTG	HEK293T	FANCF	FANCF_293T_PE2_3	1.255925694382643	1.7752849477372397	2.110613329883499	1.7139413240011272
ELMI001144	ACCAACCCTTTCCTG	HEK293T	FANCF	FANCF_293T_PE2_3	0.237665287021314	0.3679152521876805	0.3410072664626268	0.3155292685572071
ELMI002845	AGGATCCAACGGAACAAAGCCGCCGCTCTACTGCGCTTGGCAGCAAGA	HEK293T	FANCF	FANCF_293T_PE2_3	0.1627259814881044	0.2209893459181918	0.3377379838709021	0.2404844370923994
ELMI001330	ATTCCTACCGCCCCGTTG	HEK293T	FANCF	FANCF_293T_PE2_3	0.5023702777530571	0.8544035598686285	0.7674075586935639	0.7080604654384165
ELMI001443	CATCTGGACAGCCCGCCGGCT	HEK293T	FANCF	FANCF_293T_PE2_3	0.8350297104814167	0.361578312686981	0.916423847365362	0.7043439568445865
ELMI002077	CGAAGAAGG	HEK293T	FANCF	FANCF_293T_PE2_3	0.4722883372847051	0.9382887411464088	0.9949522357413458	0.8018431047241533
DPE-1	CGTCT	HEK293T	FANCF	FANCF_293T_PE2_3	0.7685284713296283	1.1372654765294803	0.9965418984648812	0.9674452821079966
ELMI002581	CTGCCCCTTCCCCCG	HEK293T	FANCF	FANCF_293T_PE2_3	0.1568066522652683	0.3174509642974421	0.307456125003831	0.2605712471888471
ELMI001224	CTGGCCCCAACACCGGGCGATGCAATTATCTCGCTTGATTTC	HEK293T	FANCF	FANCF_293T_PE2_3	0.2451555171575159	0.176425833315502	0.3430117064557438	0.2548643523095873
ELMI003856	GAAGAAGAAAGCGAGGAAGAA	HEK293T	FANCF	FANCF_293T_PE2_3	0.2573981988487395	0.142787730087304	0.3446621380340984	0.2482826889900473
ELMI002861	GAGCCAGAGAACAAGTACCTG	HEK293T	FANCF	FANCF_293T_PE2_3	0.4253886847157507	0.4786694229454482	1.0624929319276062	0.6555170131962683
phiC31_attB	GTGGAGTACGCGCCCGGGGAGCCCAAGGGCACGCCCTGGCACCCGCACCG	HEK293T	FANCF	FANCF_293T_PE2_3	0.2644576498266608	0.187079895270916	0.3486831963111629	0.2667402471362466
ELMI000655	TGGCGGCCCTGGAGAAAC	HEK293T	FANCF	FANCF_293T_PE2_3	0.5032031657515423	0.8856655418555492	0.6782604640573306	0.6890430572214741
T2A	TGGGCCAGGATTCTCCTCCACGTCACCGCATGTTAGGAGACTTCCTCTGCCCTC	HEK293T	FANCF	FANCF_293T_PE2_3	0.2343906559682582	0.1658746872279645	0.3099406189432559	0.2367353207131596
ELMI000836	GATCCTTTC	HEK293T	FANCF	FANCF_293T_PE2_3	0.3610438881238941	0.4462719242554026	0.6186661248466895	0.4753273124086621
ELMI000594	ACCAACTACAGCCTTACT	HEK293T	FANCF	FANCF_293T_PE2_3	0.3217941600645033	0.3826003076106426	0.4277774676788709	0.3773906451180056
ELMI001125	ACCAATCCATTTACA	HEK293T	FANCF	FANCF_293T_PE2_3	0.4115462727355552	0.2739297570387419	0.4770258711748809	0.387500633649726
ELMI003092	AGGGCCCATCTGGTGTTAGACATCCCA	HEK293T	FANCF	FANCF_293T_PE2_3	0.5923053823623251	0.4160121538139901	0.525315414004555	0.5112109833936235
ELMI002673	AGTTGGGTAGAGTTG	HEK293T	FANCF	FANCF_293T_PE2_3	0.4441406329833314	0.4889673721467201	0.5151399985702607	0.4827493345667708
ELMI002906	CCTCCACCCAGCCCCTGT	HEK293T	FANCF	FANCF_293T_PE2_3	0.0756273193521788	0.0503485982005896	0.12315801562925	0.0830446443940062
ELMI003278	CGAAAGCCAGACCTCAGGGTTCTGATT	HEK293T	FANCF	FANCF_293T_PE2_3	0.8807607128475895	1.0026300661190322	0.5591356377372769	0.8141754722346329
ELMI003038	CGTGCTATGTCTCTGAAC	HEK293T	FANCF	FANCF_293T_PE2_3	0.3882187996435006	0.2772383988100334	0.3951180045366205	0.3535250676633848
ELMI002020	CTGCCCATGTCTCCACGT	HEK293T	FANCF	FANCF_293T_PE2_3	0.1102943751292928	0.1950266271653674	0.2335144868234211	0.1796118297060271
CTCF-3	CTGCCCCCCCGCGG	HEK293T	FANCF	FANCF_293T_PE2_3	0.2012055254666374	0.2251868137404029	0.3544918169065416	0.2602947187045273
ELMI001667	CTTCAGCTCAGATTACAGCAGAGGCGGACTCGGGAACAGCTGGTGGACCAGGGAATAATG	HEK293T	FANCF	FANCF_293T_PE2_3	0.2860392533906696	0.2905581007936787	0.5270062980924428	0.3678678840922638
Rand20_7_13	GACCACTCTGTATGCAGGGT	HEK293T	FANCF	FANCF_293T_PE2_3	0.5364919905627984	0.9236385214592744	0.7494086607284696	0.736513057583514
Rand20_7_19	GCCCCCGCATGCTTACATGC	HEK293T	FANCF	FANCF_293T_PE2_3	0.4766217466141326	0.6582475949400234	0.5830440331760428	0.5726377915767329
ELMI003598	GCTGCTCTGATTCAACGATGGTACCGGCGGTATGTGGCACGACTTGAA	HEK293T	FANCF	FANCF_293T_PE2_3	0.1137062592084187	0.0702462159147044	0.1130564853734737	0.0990029868321989
BxB1_attP_GA	GTGGTTTGTCTGGTCAACCACCGCGGACTCAGTGGTGTACGGTACAAACCCA	HEK293T	FANCF	FANCF_293T_PE2_3	0.2164945119831108	0.1362740904891027	0.2375491098374854	0.1967725707698996
ELMI003724	TACTCAGCCCCGCGG	HEK293T	FANCF	FANCF_293T_PE2_3	0.3827981672958119	0.3823370976817264	0.5431979050717646	0.4361110566831009
ELMI002167	TATGTCCCCCCC	HEK293T	FANCF	FANCF_293T_PE2_3	0.3944050449000779	0.3460052451867585	0.3775795937955134	0.37266329462745
ELMI001121	TCTAACCCTTTCATG	HEK293T	FANCF	FANCF_293T_PE2_3	0.3859704282169939	0.5244966560221294	0.4214300502178084	0.4439657114856439
ELMI002275	TCTTCCGAATCCCAGGAGACA	HEK293T	FANCF	FANCF_293T_PE2_3	0.5617636377270294	0.6245211280614709	1.207899421489138	0.7980613957592126
ELMI002905	TGTCCACCGTCCCCCTAT	HEK293T	FANCF	FANCF_293T_PE2_3	0.1906282883599954	0.2262522240040999	0.3593789998789899	0.2587531707476951
ELMI003292	AAGGCGTCCCTTGAGCTCGAGCTG	HEK293T	FANCF	FANCF_293T_PE2_3	0.4268482722729149	0.8463416278072147	0.7845371917001166	0.6859090305934153
ELMI001126	ACCAACCCATTTCAG	HEK293T	FANCF	FANCF_293T_PE2_3	0.2964960566202131	0.2314209417676345	0.4103592082681287	0.3127587355519921
ELMI000005	ACGGAGCCCCAGTACCAGCCTGGGGAG	HEK293T	FANCF	FANCF_293T_PE2_3	1.1090782434876196	0.2008403173197685	0.3557036633509849	0.555207408052791
Splice_donor_U12	ACTGTATCCTTTTTTTG	HEK293T	FANCF	FANCF_293T_PE2_3	0.4742126550082446	0.3705230172775603	0.5662824842346705	0.4703393855068252
ELMI001235	ATCAAACAGGAACCCCGCGAG	HEK293T	FANCF	FANCF_293T_PE2_3	0.2660290862294867	0.4497732748508631	0.6062145649252343	0.4406723086685281
ELMI000180	CCAGCAGTCCCTCCGCGG	HEK293T	FANCF	FANCF_293T_PE2_3	0.4320639473451892	0.70327180268942	0.420986828429674	0.5187741928214278
ELMI000184	CCAGTGCCACCTAGGAGA	HEK293T	FANCF	FANCF_293T_PE2_3	0.4441135776328817	0.7272664906672363	0.6348966426433607	0.6020922369811595
ELMI003219	CCCACAATGACGCCCGACATGCGC	HEK293T	FANCF	FANCF_293T_PE2_3	0.5270324340541344	0.2231559081330761	0.2915543110398425	0.3472475510756843
ELMI002478	CCCGACACCGCTGCG	HEK293T	FANCF	FANCF_293T_PE2_3	0.7098621758082827	0.7670984342074489	1.156073643028534	0.8776780843480886
Rand20_6_17	CCCTCAGGGGCCTGGCCCGC	HEK293T	FANCF	FANCF_293T_PE2_3	0.7318810488541878	0.7882746726728942	0.6964451688540003	0.7388669634603607
ELMI001605	CGAAAGCTGAACGTGAACGCCAAGCCTTTCGTGCCTAAC	HEK293T	FANCF	FANCF_293T_PE2_3	0.2030761310956542	0.3528374358721159	0.397394874205544	0.3177694803911047
ELMI001395	CGACGAGCGAAAGGGGCCATGGGCCTT	HEK293T	FANCF	FANCF_293T_PE2_3	0.3653565660708299	0.3873252242309764	0.2694215526618936	0.3407011143212333
ELMI002927	CTGGAGTGGGATGATTCCACTTTG	HEK293T	FANCF	FANCF_293T_PE2_3	0.5909187142430822	0.641688980648223	0.4177460516191711	0.5501179155034921
ELMI002823	GACCCCAGCACTGGAGAG	HEK293T	FANCF	FANCF_293T_PE2_3	0.3370101201979249	0.4103280438276401	0.5750063998063839	0.4407815212773163
ELMI000370	GATCAGCGGGACTTAATC	HEK293T	FANCF	FANCF_293T_PE2_3	0.709124017566541	0.6318810830929157	0.4974608348957145	0.6128219785183905
ELMI003207	GATCTTAGCAGCCCTCAGACGCGT	HEK293T	FANCF	FANCF_293T_PE2_3	0.7021491245425943	0.6871674931625049	1.665652103241814	1.0183229069823043
ELMI002875	GCCGATAGCTCAACG	HEK293T	FANCF	FANCF_293T_PE2_3	0.7691063122855154	0.7434954054626045	1.080476537430034	0.864359418392718
ELMI003374	GTAGAGGACACCCTGACCCCA	HEK293T	FANCF	FANCF_293T_PE2_3	0.4066187710475962	0.3711766617132819	0.3711432543628852	0.3829795623745878
Rand20_2_22	TAGTCTGCGGCAGGCCTGCCGCGGATACTC	HEK293T	FANCF	FANCF_293T_PE2_3	0.1274674413875695	0.3088330140317762	0.1898589131746646	0.2087197895313368
ELMI003850	TCAGACGCTTCCACTTCAGAG	HEK293T	FANCF	FANCF_293T_PE2_3	0.796039996373335	0.5192111611086846	0.9687964256789198	0.7613491943869798
ELMI003122	TCTCTGGTGTGTCAGGAGTTGGGATACTCCTATGTGGAATTGAACGCCTCCGACACA	HEK293T	FANCF	FANCF_293T_PE2_3	0.3132842848205658	0.2100706964041953	0.3745374613683032	0.2992974808643547
ELMI000339	TGGAGTAATTGG	HEK293T	FANCF	FANCF_293T_PE2_3	0.3723062403420328	0.1470155982800483	0.3929732096994168	0.3040983494404993
ELMI002646	TGTGCCCGCTCTGAGCCCAAA	HEK293T	FANCF	FANCF_293T_PE2_3	0.7293485884775297	0.5032445308695794	1.1247125180212871	0.7857685457894655
ELMI000846	GATCCATTC	HEK293T	FANCF	FANCF_293T_PE2_3	0.3380589254675097	0.5356114913613444	0.5639127262817343	0.4791943810368629
ELMI002208	AATGGCAGG	HEK293T	FANCF	FANCF_293T_PE2_3	0.9299194503088508	0.8968512140124979	0.8815562947958562	0.9027756530390684
ELMI001559	ACAGCAAACAACCCACTTTACAAA	HEK293T	FANCF	FANCF_293T_PE2_3	0.4039044077099047	0.3372890825217486	0.7090464208731432	0.4834133037015989
ELMI003003	AGACAACGGAGCGCCCCC	HEK293T	FANCF	FANCF_293T_PE2_3	0.3147630221795962	0.300734715986669	0.4553780544883957	0.3569585975515536
ELMI000539	CAGAATCTGTCCCAGGAG	HEK293T	FANCF	FANCF_293T_PE2_3	1.2157203822845064	1.898156698296619	1.2397624757730237	1.451213185451383
NLS_SV40	CCAAAGAAGAAGCGGAAGGTC	HEK293T	FANCF	FANCF_293T_PE2_3	0.3313744143639555	0.3840075594598506	0.5407474628371699	0.4187098122203254
ELMI003180	CTCTCCACCCTGAGGGAACAA	HEK293T	FANCF	FANCF_293T_PE2_3	0.3622040195953186	0.4852673562986314	0.730900203454999	0.526123859782983
ELMI003118	GAACACCAGCTGCTGTGTTGTGAGGTGGAGACTATCCGTAGGGCCTACCCCGAC	HEK293T	FANCF	FANCF_293T_PE2_3	0.2250199616738933	0.2615062439455117	0.3452389113969911	0.2772550390054654
ELMI001540	GCTTCCAGTAACCCTGAATAC	HEK293T	FANCF	FANCF_293T_PE2_3	0.6888292224510002	0.7134527976058592	0.6733192756353491	0.6918670985640695
Rand20_5_9	GGGCGTGCTGGGCACGTGTA	HEK293T	FANCF	FANCF_293T_PE2_3	0.7153226540837311	0.8788485764747069	0.9608159187240936	0.8516623830941773
Tyr2	GTA	HEK293T	FANCF	FANCF_293T_PE2_3	0.4802830412318214	0.8097150138856408	1.1274785988504668	0.8058255513226431
Initiator_(Inr)_2	TCATTC	HEK293T	FANCF	FANCF_293T_PE2_3	0.5470114413581473	0.543256596028882	0.5491760341900817	0.5464813571923703
ELMI003166	TGTAGCCCCATTGAAGAG	HEK293T	FANCF	FANCF_293T_PE2_3	0.4658915081707667	0.6129220534727831	0.8675091878903906	0.6487742498446467
ELMI001693	TTTCCCCCTCCCCCA	HEK293T	FANCF	FANCF_293T_PE2_3	0.2074505078283565	0.3064846460833462	0.2975429941855257	0.2704927160324095
ELMI000067	AAAGCTTGTCGAAGGCTCTTCGGCCCGGTGGAC	HEK293T	FANCF	FANCF_293T_PE2_3	0.29945186824566983	0.138655449195656	0.235729484830082	0.2246122674238026
Rand30_3_14	AGTCGGCCCCGAGCTTTGCTCCGGGGCGTT	HEK293T	FANCF	FANCF_293T_PE2_3	0.3345525188335805	0.7336971001718479	0.6761794369317962	0.5814763519790749
ELMI001700	CCCCCTCATCACTTT	HEK293T	FANCF	FANCF_293T_PE2_3	0.0808625608964217	0.0955157313754543	0.0974485788817223	0.0912756237178661
Rand20_3_11	CCCGCGGTGTCGTGCCGCGA	HEK293T	FANCF	FANCF_293T_PE2_3	1.173399937298234	0.9630035727896592	1.3402510358210324	1.1588848486363086
Rand30_3_16	CCGGGTACCAGCCGTTGGGGTTGCGCCCGT	HEK293T	FANCF	FANCF_293T_PE2_3	0.3611337671102331	0.3023504541057393	0.498411862962427	0.3872986947261331
ELMI002432	CCTCCTCTGAGCCCTTCCAGG	HEK293T	FANCF	FANCF_293T_PE2_3	0.3628653939697234	0.4968886743378355	0.61472630035731	0.4914934562216229
ELMI001588	GAACAAGTCTCGGCCGTC	HEK293T	FANCF	FANCF_293T_PE2_3	0.2710527545743286	0.5959945651917102	0.3981233510119993	0.4217235569260128
ELMI002788	GACGTGGTTGACCTGACT	HEK293T	FANCF	FANCF_293T_PE2_3	0.2919684302382576	0.3999179110645967	0.3538874231217772	0.3485912548082104
ELMI001306	GACTCAGGCGTTGAAACTTCA	HEK293T	FANCF	FANCF_293T_PE2_3	0.445228028439493	0.1479876022356188	0.4745563833612508	0.3559240046787875
ELMI003378	GAGATGCCTTCCGAGGAGGGA	HEK293T	FANCF	FANCF_293T_PE2_3	0.7807419672757965	0.5203321273053865	1.1241129910927044	0.8083956952246291
ELMI001906	GATGAAGTCGACAAT	HEK293T	FANCF	FANCF_293T_PE2_3	0.3430770787547215	0.3115426136229394	0.3825019678597373	0.3457072200791327
ELMI000057	GCCGTCGAGGAG	HEK293T	FANCF	FANCF_293T_PE2_3	0.2867593018573547	0.1362965698019741	0.2265811383971456	0.2165456700188248
V5-tag	GGCAAGCCCATCCCCAACCCCCTGCTGGGCCTGGACAGCACC	HEK293T	FANCF	FANCF_293T_PE2_3	0.1731018890185306	0.1595812980726273	0.2266369236589585	0.1864400369167055
ELMI000909	GTGAAGCCGGAG	HEK293T	FANCF	FANCF_293T_PE2_3	0.4385472220106047	0.5907068156463778	0.5559424388737423	0.5283988255102416
ELMI003602	GTGCTGACCGTCCAGGCATATGCAAGGGGAATGATTGCTCGTCGACTGCAC	HEK293T	FANCF	FANCF_293T_PE2_3	0.1663468475683371	0.1345276821018746	0.2119052032668462	0.170926577645686
Tyr2	TAC	HEK293T	FANCF	FANCF_293T_PE2_3	0.4585317105209538	0.6412249078113431	0.5875842055905465	0.5624469413076144
Rand20_9_19	TGGAATCGTAAGATGACTGG	HEK293T	FANCF	FANCF_293T_PE2_3	0.322249314463463	0.1853586567817475	0.2150608376340959	0.2408896029597688
ELMI000318	TGGGCAACTTGG	HEK293T	FANCF	FANCF_293T_PE2_3	0.2699968694347101	0.3033008636075581	0.3036153001893119	0.2923043444105267
ELMI001691	TTTCCCCCCCCTCCG	HEK293T	FANCF	FANCF_293T_PE2_3	0.3878255353466012	0.2133246581066943	0.3567091522364838	0.3192864485632598
ELMI001342	ACACCAACAGCACCTCAG	HEK293T	FANCF	FANCF_293T_PE2_3	0.2822439226177022	0.2558475379869663	0.2852862515273151	0.2744592373773278
ELMI002439	AGCTTGGAAACATCTCTC	HEK293T	FANCF	FANCF_293T_PE2_3	0.5158677242589242	0.9017320369458992	0.4345606600910635	0.617386807098629
Signal_VSV_(n-term)	ATGAAGTGCCTGCTGTACCTGGCCTTCCTGTTCATCGGCGTGAACTGC	HEK293T	FANCF	FANCF_293T_PE2_3	0.1545074820837734	0.1601793941814104	0.2915926917071996	0.2020931893241278
ELMI002480	ATGCCCGACCTAGAG	HEK293T	FANCF	FANCF_293T_PE2_3	0.5216939412672371	0.3513707340783227	0.9242706815651124	0.5991117856368907
ELMI002339	ATGGGGAGCGTCTTAGGGCTG	HEK293T	FANCF	FANCF_293T_PE2_3	0.287880031413107	0.2815817513139612	0.3508050007511903	0.3067555944927528
ELMI001542	ATTGCTGGGAATCCCGCCTAC	HEK293T	FANCF	FANCF_293T_PE2_3	2.6202150257321204	2.351775328615354	3.627502437159909	2.866497597169128
ELMI000261	CCACTGGATTTGTCC	HEK293T	FANCF	FANCF_293T_PE2_3	0.628719125208814	0.5751876543359051	0.2371610404059731	0.4803559399835642
Rand20_1_10	CGCCCGGTGCAACCGGGCCC	HEK293T	FANCF	FANCF_293T_PE2_3	0.915023715406878	1.11046630475745	0.5664198647500114	0.8639699616381131
phiC31_attB	CGGTGCGGGTGCCAGGGCGTGCCCTTGGGCTCCCCGGGCGCGTACTCCAC	HEK293T	FANCF	FANCF_293T_PE2_3	0.2033536838944182	0.2019281457141884	0.3358916245863252	0.2470578180649773
Duplet_C	G	HEK293T	FANCF	FANCF_293T_PE2_3	0.3402632512968243	0.442120772424983	0.6099527779482181	0.4641122672233418
ELMI002190	GAACCACCTTCACCTCCTCAGAGC	HEK293T	FANCF	FANCF_293T_PE2_3	0.1971390768493426	0.3806361850750887	0.3120272207279593	0.2966008275507969
ELMI003141	GACAAGCGCATAGCTTGCGAAGAGGAGTTCAGTGATAGTGAAGAGGAAGGGGAG	HEK293T	FANCF	FANCF_293T_PE2_3	0.145978021474024	0.1640527344443653	0.2223337871681511	0.1774548476955134
ELMI000082	GACGTGTCTACGCCG	HEK293T	FANCF	FANCF_293T_PE2_3	0.5195825008888992	0.4620639980167222	0.4533668647296385	0.47833778787842
ELMI002683	GACTGGGATATCATT	HEK293T	FANCF	FANCF_293T_PE2_3	0.3528548111843859	0.3947280385067477	0.5362547639726485	0.4279458712212607
ELMI002865	GAGAAAGACATCAAGCCAATT	HEK293T	FANCF	FANCF_293T_PE2_3	0.2880874377757966	0.3857198147200852	0.4649109284148839	0.3795727269702553
ELMI002971	GCATGGCTGCCA	HEK293T	FANCF	FANCF_293T_PE2_3	0.4221985862869053	0.2961452400157444	0.6965000989668944	0.4716146417565146
ELMI000562	GCCAACTCCACCTTCGAG	HEK293T	FANCF	FANCF_293T_PE2_3	0.2888803026107375	0.4236012592437594	0.2297957907039243	0.3140924508528071
Rand20_8_5	GGGCATACGCTCCCGACACA	HEK293T	FANCF	FANCF_293T_PE2_3	0.4016930670880563	0.3088580537729992	0.6611822873447524	0.457244469401936
HA-tagx2	TATCCCTACGACGTCCCCGATTATGCCGCAGAATACCCATACGATGTGCCAGACTACGCA	HEK293T	FANCF	FANCF_293T_PE2_3	0.2431161961591765	0.1270803777731278	0.3024093515670646	0.2242019751664563
ELMI003362	TCGGACCTGACTATCAGCATT	HEK293T	FANCF	FANCF_293T_PE2_3	0.8717994846645473	0.979325667243721	1.0283199348837688	0.959815028930679
Cys1	TGT	HEK293T	FANCF	FANCF_293T_PE2_3	0.5799913411489711	0.7137915938642196	0.9245537443264832	0.7394455597798912
ELMI001398	AGAAAGCGGAGGTGGTCA	HEK293T	FANCF	FANCF_293T_PE2_3	0.4919698336696201	0.6871674931625049	0.8582970986120934	0.6791448084814061
ELMI002399	AGGAAGCGTCGCCCAACC	HEK293T	FANCF	FANCF_293T_PE2_3	0.4448361835190401	0.552863736365729	0.6109160133716242	0.5362053110854644
Rand20_8_10	ATGATCAAGGTGGGTCAGAT	HEK293T	FANCF	FANCF_293T_PE2_3	0.6083585188936405	0.1409405735577323	0.5284009670970927	0.4259000198494885
Rand20_6_19	CGGTTGGGGCGTAAGCCTGG	HEK293T	FANCF	FANCF_293T_PE2_3	0.4358997423322736	0.3582557011649924	0.3578936958363635	0.3840163797778765
ELMI003212	CTGCCCGCAAGCCCTGCCCTGAAA	HEK293T	FANCF	FANCF_293T_PE2_3	0.3817403326391011	0.6407473567663915	0.7052910107203069	0.5759262333752665
ELMI000919	GACACCTTGCCCTCACAACTGGGCACTATGGTCATCAACGCCGAGGAT	HEK293T	FANCF	FANCF_293T_PE2_3	0.1477738059514632	0.1324703101427745	0.2437397100427547	0.1746612753789974
ELMI001312	GACTCAGGCAAGGGGAGT	HEK293T	FANCF	FANCF_293T_PE2_3	0.4811621231798698	0.5409679953083811	0.8156332077454105	0.6125877754112204
ELMI001536	GATCATAATTAC	HEK293T	FANCF	FANCF_293T_PE2_3	0.5100323515724562	1.0490234997708705	0.9420710070395012	0.833708952794276
ELMI002017	GCAGAACTCTCACCCGCG	HEK293T	FANCF	FANCF_293T_PE2_3	0.5281024038791003	0.8381371218889171	0.9183567291253316	0.7615320849644496
Rand20_2_7	GCCGCCTTAGCAGGGTGGCT	HEK293T	FANCF	FANCF_293T_PE2_3	1.413728894050617	1.4893776340567102	2.931785242453043	1.944963923520124
ELMI001177	GGTAATCCCTTTGAA	HEK293T	FANCF	FANCF_293T_PE2_3	0.4726540941286118	0.6621270695264297	0.3241580785278089	0.4863130807276168
Hairpins30_17	GTCCCCGACGCCTGATCAGGCGTCGGGGAC	HEK293T	FANCF	FANCF_293T_PE2_3	0.623061608247136	0.2981801030146256	0.179893878351619	0.3670451965377936
ELMI000519	GTGAACACAACCGATATG	HEK293T	FANCF	FANCF_293T_PE2_3	0.2581756462355635	0.6782277449499983	0.5957724751737208	0.5107252887864275
ELMI003372	TCCGACATCTCCTTCGACAAG	HEK293T	FANCF	FANCF_293T_PE2_3	0.2282748004634128	0.1789766878393887	0.1729007585014031	0.1933840822680682
ELMI003436	TGCGCCATCATG	HEK293T	FANCF	FANCF_293T_PE2_3	0.3084684260733242	0.316036194147592	0.3397277869610005	0.3214108023939722
ELMI002184	TTCCACCAGTTCTATATC	HEK293T	FANCF	FANCF_293T_PE2_3	1.3553481866849642	0.3800849015944005	1.055041419210854	0.930158169163406
Lys1	TTT	HEK293T	FANCF	FANCF_293T_PE2_3	0.8910021164853522	1.1214433962017527	0.9955668366056096	1.0026707830975716
ELMI001569	ACAGTGATGAACCCTAAGTTTGCC	HEK293T	FANCF	FANCF_293T_PE2_3	0.669130231772051	0.4493376590882957	0.5281027050926351	0.5488568653176605
ELMI001151	ACTAACCCTTTTCTC	HEK293T	FANCF	FANCF_293T_PE2_3	0.2346478042468849	0.2085903131440945	0.274373662671079	0.2392039266873528
G-quadruplex_sequence	AGGGTTAGGGTTAGGGTTAGGG	HEK293T	FANCF	FANCF_293T_PE2_3	0.4181650633080483	0.3926625474259271	0.8492960126658908	0.5533745411332888
ELMI003359	CAAGATCAGTCCTTCACGGCC	HEK293T	FANCF	FANCF_293T_PE2_3	0.8065627885331865	0.7759739532809236	0.4242044415951475	0.6689137278030858
ELMI002412	CACGGACGGTCCAAATCGGCA	HEK293T	FANCF	FANCF_293T_PE2_3	0.3120535068150504	0.3821241143111547	0.5889522895675945	0.4277099702312665
ELMI002131	CCACAGATTCCCTCTAGG	HEK293T	FANCF	FANCF_293T_PE2_3	0.4231715359767237	0.5356861306438642	0.5348223462216333	0.4978933376140738
ELMI004000	CGCCCCCCACGC	HEK293T	FANCF	FANCF_293T_PE2_3	0.1777199140580698	0.2656737756353194	0.3328582067794478	0.2587506321576123
ELMI001508	CGCCGCGGTTCTGGCAGTGCC	HEK293T	FANCF	FANCF_293T_PE2_3	0.5121295523440046	0.6426890154232592	0.6680652836886147	0.6076279504852928
ELMI002004	GAAGCTGAGACCCCGTCA	HEK293T	FANCF	FANCF_293T_PE2_3	1.5498657505147506	1.7387564508702176	1.6869100090310805	1.6585107368053496
ELMI001932	GACCAACTGGACGCT	HEK293T	FANCF	FANCF_293T_PE2_3	0.587969036800937	1.461231914987922	0.4023267649744188	0.8171759055877593
ELMI001992	GACGCAGGATCGCCTAAC	HEK293T	FANCF	FANCF_293T_PE2_3	0.3790193020216167	0.5402516832706437	0.792619828105136	0.5706302711324654
ELMI000967	GAGACACAGACTCAGGACCAG	HEK293T	FANCF	FANCF_293T_PE2_3	0.6365520046757012	1.0010990070315955	0.664886314061834	0.7675124419230436
Rand20_8_6	GAGCCCTCCGATTGTGTCGG	HEK293T	FANCF	FANCF_293T_PE2_3	0.6260541455281259	0.7097971053871336	1.6196896860905634	0.9851803123352744
ELMI002882	GAGGATATTAAGGCC	HEK293T	FANCF	FANCF_293T_PE2_3	0.6376590516403544	0.4988614333426507	1.1335119291453188	0.7566774713761081
ELMI001442	GCCGAGAGCTCACCAAGTAAA	HEK293T	FANCF	FANCF_293T_PE2_3	0.6352390931901066	0.6174904166042571	0.7161543936913902	0.6562946344952513
Degron_CyclinA2	GCCGATGTCGCCCAGGGCGGTCCTGGG	HEK293T	FANCF	FANCF_293T_PE2_3	0.122056695692712	0.2858267286415621	0.2555958271602189	0.2211597504981644
Rand30_4_5	GCGGTCTTATCACGGGCAACAGCGCCCGTG	HEK293T	FANCF	FANCF_293T_PE2_3	0.1916418886799397	0.1602061994573932	0.3561955510398847	0.2360145463924059
ELMI001434	TACACCCTGACTCCCGAAGTC	HEK293T	FANCF	FANCF_293T_PE2_3	0.2627715872144318	0.215116211345419	0.2633937813861302	0.2470938599819937
ELMI003897	TACGAGACACGCTTC	HEK293T	FANCF	FANCF_293T_PE2_3	0.3612862729240466	0.5679289178708107	0.4412291384956271	0.4568147764301615
Rand20_10_5	TCGTCAGGCTCATCAACATT	HEK293T	FANCF	FANCF_293T_PE2_3	0.578487993971291	0.4762193091087294	0.6117249058090577	0.5554774029630261
ELMI003438	TGCGTAGTAATG	HEK293T	FANCF	FANCF_293T_PE2_3	0.6068257435877861	0.0293003115453243	0.2202209660912608	0.2854490070747904
ELMI002213	TGGGCTCAGGAATTC	HEK293T	FANCF	FANCF_293T_PE2_3	0.7479786882919014	0.876394111940808	0.3864922175979154	0.6702883392768749
ELMI001684	TTCCCCCCACCACCT	HEK293T	FANCF	FANCF_293T_PE2_3	0.0581846152167662	0.0578111787594216	0.0841819448164099	0.0667259129308659
ELMI003587	TTTCCGGATTTCCCC	HEK293T	FANCF	FANCF_293T_PE2_3	0.4971622820606248	0.3150062011194087	0.2243075407197584	0.3454920079665973
Duplet_GA	TC	HEK293T	FANCF	FANCF_293T_PE2_3	0.3638404353342555	0.4207326805512936	0.5543453041512925	0.4463061400122806
Ser3	TCA	HEK293T	FANCF	FANCF_293T_PE2_3	0.8103698402173761	1.1754721195901905	1.2468671317946458	1.0775696972007374
ELMI001996	ACCTCGAGCTCTCCACAA	HEK293T	FANCF	FANCF_293T_PE2_3	0.2897509484896126	0.3138129958121383	0.4426607832262622	0.348741575842671
ELMI002746	AGAGAGGAGCAGCTCCGCCGATGG	HEK293T	FANCF	FANCF_293T_PE2_3	0.4132975334706002	0.60957387280163855	0.5006733075237211	0.5078482379319866
ELMI001489	AGGTTCCAGGTCTCA	HEK293T	FANCF	FANCF_293T_PE2_3	0.4881466930755119	0.6778120009257766	0.9149955402060586	0.693651411402449
ELMI002306	AGTCCGTCCACACCCAGC	HEK293T	FANCF	FANCF_293T_PE2_3	0.32466015721506	0.5481993772996162	0.5338792675263924	0.4689129340136895
ELMI001976	CACGTGGAGACCCCGGAG	HEK293T	FANCF	FANCF_293T_PE2_3	0.4733122950673791	1.0083683981614933	1.0822006895543788	0.8546271275944171
ELMI000797	CAGACCACAATCACAAGCCACTTCGCAAAG	HEK293T	FANCF	FANCF_293T_PE2_3	0.4132975334706002	0.7020436116837985	0.6475545074350169	0.5876318841964718
ELMI002262	CCTCCTCCGTAC	HEK293T	FANCF	FANCF_293T_PE2_3	0.230848865160319	0.2733416254643137	0.2322404267752426	0.2454769724666251
Rand20_10_12	CCTGTAACCCCCGTAACCCG	HEK293T	FANCF	FANCF_293T_PE2_3	0.1558524218394721	0.216721269878347	0.2866399229461873	0.2197378715546688
ELMI003000	CGTACACAGAGCGCCCCC	HEK293T	FANCF	FANCF_293T_PE2_3	0.1991990463044037	0.4740865859479514	0.5712216185302327	0.4148357502608625
ELMI001219	CTAGCACCCGCCGCTGGCGACACCATTATCTCTCTGGATTTC	HEK293T	FANCF	FANCF_293T_PE2_3	0.2603507434461246	0.4046634116294345	0.2498028869094898	0.3049390139950163
ELMI002957	CTCTGGTTCCCA	HEK293T	FANCF	FANCF_293T_PE2_3	0.2746938428366717	0.1473811534701436	0.2069677669777719	0.2096809210948624
ELMI000268	GAAGAGCCCCAGACCGTTCCTGAGATG	HEK293T	FANCF	FANCF_293T_PE2_3	0.3783398191834723	0.9065584350027016	0.7607633374061737	0.6818871971974492
ELMI002056	GACCGTGAATCACCAGACGGGTCA	HEK293T	FANCF	FANCF_293T_PE2_3	0.6653333837484288	0.4425863420068354	0.7651105564770662	0.6243434274107768
ELMI003576	GACGATTTTGAGGATGCCACTGAG	HEK293T	FANCF	FANCF_293T_PE2_3	0.3539179639615035	0.3485089182572114	0.424242775631077	0.3755565526165973
ELMI002251	GAGATTATGCGAGAA	HEK293T	FANCF	FANCF_293T_PE2_3	0.6673368910172718	0.8071898376791332	0.9324118898571488	0.8023128728511845
ELMI002123	GATTCCGGAATTGACTCA	HEK293T	FANCF	FANCF_293T_PE2_3	0.4392476666205399	0.7649482819598767	1.1696462262426328	0.7912807249410165
Signal_IFalpha_(n-term)	GCAGCTGCTCTTGCAGCTCAGCACCAGCAGGGCCACCAGCAGGGCGAAGGTCAGGGCCAT	HEK293T	FANCF	FANCF_293T_PE2_3	0.2859091315323137	0.2448238168911162	0.3545930809944029	0.2951086764726109
ELMI002273	GCCCACTCCTCCGAG	HEK293T	FANCF	FANCF_293T_PE2_3	0.2243226744166086	0.4954213832783343	0.2688641513724629	0.3295360696891353
Rand20_2_5	GCCCAGCGCTGCATCAGCGTTGGGATCGTC	HEK293T	FANCF	FANCF_293T_PE2_3	0.5833443046217881	0.32536722982584	0.3533323055953117	0.4206812800143133
sfCherry2-11	GGTGCTGTGTCTGGCCTCGGCTCTCTCGTACTGCTCCACGATGGTGTA	HEK293T	FANCF	FANCF_293T_PE2_3	0.0696196379910369	0.0796786388590009	0.1281530889964458	0.0924837886154945
ELMI003884	TACGACGAACCAGAA	HEK293T	FANCF	FANCF_293T_PE2_3	0.8075616278997912	0.6003379050319168	0.9845172601726953	0.7974722643681345
ELMI000658	TGGCGGCCGTGG	HEK293T	FANCF	FANCF_293T_PE2_3	0.1702369703082563	0.1733711259374683	0.2082131526940137	0.1839404163132461
ELMI001031	TTCAATTTCCCC	HEK293T	FANCF	FANCF_293T_PE2_3	0.1938594293803466	0.3220136269364325	0.2834742711012419	0.2664491091393404
ELMI002596	AAAGTGAAGGGTTCC	HEK293T	FANCF	FANCF_293T_PE2_3	0.8276769976570921	0.972877867383833	1.9019083435154345	1.23415440285212
ELMI002784	AACGTGATTGAAATCGATGATACA	HEK293T	FANCF	FANCF_293T_PE2_3	0.3498483368880383	0.1411657182439267	0.3831025676208485	0.2913722075842712
ELMI001564	AACTTCGACAACCCCGTGTATCAG	HEK293T	FANCF	FANCF_293T_PE2_3	0.2070670840768696	0.2092652832695828	0.2540899331534811	0.2234741001666444
ELMI001452	AAGCCCTCTTCGCCAAGGCAG	HEK293T	FANCF	FANCF_293T_PE2_3	0.51895957257055	0.4730714112457074	0.5755041706871956	0.5225117181678177
Rand20_9_4	ACCTTATCGACTCAGGGCTC	HEK293T	FANCF	FANCF_293T_PE2_3	0.3988367845568432	0.4129427085079352	0.1772131068310851	0.3296641999652879
ELMI003083	AGACCCGTTGACTTAAAGATC	HEK293T	FANCF	FANCF_293T_PE2_3	0.4442290367717438	0.2401351620127666	0.3975935089158962	0.3606525692334689
ELMI001574	AGACGTGAGTCCGCCATT	HEK293T	FANCF	FANCF_293T_PE2_3	0.7474118946407583	1.6274353521307208	1.3817585267772594	1.252201924516246
ELMI002649	AGCGCACGTTCGGAGGGATAC	HEK293T	FANCF	FANCF_293T_PE2_3	0.5356336033778979	0.4995776737351025	0.6334642928999613	0.5562251900043206
Degron_p27	AGCGTGGAGCAGACCCCCAAGAAG	HEK293T	FANCF	FANCF_293T_PE2_3	0.5470114413581473	0.5294483310608276	0.6796667379872415	0.5853755034687388
R4_attP	AGGCATGTTCCCCAAAGCGATACCACTTGAAGCAGTGGTACTGCTTGTGGGTACACTCTGC	HEK293T	FANCF	FANCF_293T_PE2_3	0.25132958116455423	0.3248887486055078	0.4933893926363162	0.3565359074687927
ELMI001301	AGGGTTCAGCCGCAG	HEK293T	FANCF	FANCF_293T_PE2_3	0.8029945114087566	0.8791107315207859	0.9347677177703516	0.8722909868999648
ELMI002330	ATGGGCAATACCACATCCTGT	HEK293T	FANCF	FANCF_293T_PE2_3	0.7214892286879011	0.7779026375061455	0.8112221301933178	0.7702046654624549
ELMI000079	CCTGTAGATTTGACG	HEK293T	FANCF	FANCF_293T_PE2_3	0.4037964407471381	0.0707523936114476	0.3249862800570062	0.2665117048051973
ELMI003657	CGGTCAAAGACACCA	HEK293T	FANCF	FANCF_293T_PE2_3	0.3695044173412651	0.492158203333096	0.3261738060499063	0.3959454755747558
Initiator_(Inr)_2	GAATGA	HEK293T	FANCF	FANCF_293T_PE2_3	0.6281169268972464	1.7489844299929842	1.6156805532042005	1.3309273033648104
ELMI001929	GACGTAGTTGACAAC	HEK293T	FANCF	FANCF_293T_PE2_3	0.2863609328341678	0.3146430200126587	0.4948269359824504	0.3652769629430923
ELMI001255	GAGGAACTCTCGCAGGCCCTGGCCAGTTCTTTCTCTGTGAGCCAAGAC	HEK293T	FANCF	FANCF_293T_PE2_3	0.2271090406694882	0.1780850104313218	0.2384291800474097	0.2145410770494066
ELMI000524	TCTAATTCTAGCCGATTC	HEK293T	FANCF	FANCF_293T_PE2_3	0.582239369603037	0.313121124640269	0.8309046380180904	0.5754217107537988
ELMI003676	TGGATTTGGAGCGGGAAAACTCTCCACAGCTGG	HEK293T	FANCF	FANCF_293T_PE2_3	0.3539816837595418	0.505582768287628	0.6563448401151303	0.5053030973874334
Degron_IKZF3	TTCCAGTGCAACCAGTGCGGCGCCAGCTTCACCCAGAAGGGCAACCTGCTGAGGCACATC	HEK293T	FANCF	FANCF_293T_PE2_3	0.1344120924752237	0.1753367849617026	0.3904627058355687	0.2334038610908317
Rand20_10_1	AAGGAATGCCACGCTGACGT	HEK293T	FANCF	FANCF_293T_PE2_3	0.3554861495533399	0.4538298049542838	0.6430059833978683	0.484107312635164
ELMI003084	AATACGATTCGTAGTGCGCTT	HEK293T	FANCF	FANCF_293T_PE2_3	0.1735370917564778	0.1281782381568352	0.1616812156113053	0.1544655151748728
ELMI001562	AATTTTACCAACCCAGTGTACGCC	HEK293T	FANCF	FANCF_293T_PE2_3	0.6554498328168108	0.5398527326452424	0.6584271524251402	0.6179099059623977
ELMI000129	ACAGAACCCCAATATCAGCCTGGTGAA	HEK293T	FANCF	FANCF_293T_PE2_3	0.2677311277280759	0.2703619656227652	0.2433586285698923	0.2604839073069112
ELMI000541	ACGAATAGCACTGAGGCA	HEK293T	FANCF	FANCF_293T_PE2_3	0.328296686069627	0.4895393009724164	0.5792819874818043	0.4657059915079492
Rand30_4_16	ACTCCCCGTGTGATAGCTTGCGGGGATGCC	HEK293T	FANCF	FANCF_293T_PE2_3	0.703838116059451	0.455514121756176	0.728498820864394	0.6292836862266736
ELMI003065	AGACCAACCAGGCTCTCGCTC	HEK293T	FANCF	FANCF_293T_PE2_3	0.5961022117364425	0.7598671878212895	1.029956518334512	0.7953086392974148
ELMI003040	AGAGCCCATTCATTCACA	HEK293T	FANCF	FANCF_293T_PE2_3	0.5452296451322249	0.4187345508941344	0.3541192372336087	0.4393611444199893
ELMI000543	AGCAATTTCACTGCAGTC	HEK293T	FANCF	FANCF_293T_PE2_3	0.69743958773163794	0.8517565264645603	1.1075819176942825	0.8855926772968269
ELMI002052	AGCCGGAGTGAGGGAGAAGGAGAG	HEK293T	FANCF	FANCF_293T_PE2_3	0.3447260168414363	0.4267695087928113	0.5880924564564344	0.4531959940302273
ELMI001593	AGCCTGGAAACCAGCGTA	HEK293T	FANCF	FANCF_293T_PE2_3	1.0843583696180945	1.348364571677319	1.758253564377566	1.3969921685576596
ELMI002110	AGTGAAGTGGATGGC	HEK293T	FANCF	FANCF_293T_PE2_3	0.3088601405873201	0.2535474549178408	0.4239496131360394	0.3287857362137334
ELMI000871	ATCAAGCAGGAG	HEK293T	FANCF	FANCF_293T_PE2_3	0.3084610859561065	0.3509056503800059	0.3832853455634157	0.3475506939665094
ELMI003169	ATGCCACCAATCCACGAA	HEK293T	FANCF	FANCF_293T_PE2_3	0.7749328752573752	0.8459903957123729	0.6529755134204941	0.7579662614634141
ELMI000824	ATGGGGAGCAACAAATCAAAG	HEK293T	FANCF	FANCF_293T_PE2_3	0.3024830925725814	0.3833520195627972	0.3769548068228789	0.3542633063194191
ELMI001554	CAAGACAGCAATCCACTGTACAAA	HEK293T	FANCF	FANCF_293T_PE2_3	0.6904274341040189	1.011009732948665	1.5666861423296086	1.089374436460764
ELMI003355	CCGGATATGTCATGGTCATCA	HEK293T	FANCF	FANCF_293T_PE2_3	0.6353486927575998	0.3282679777886261	0.3902361160788144	0.4512842622083468
ELMI002078	CGACGGCCA	HEK293T	FANCF	FANCF_293T_PE2_3	0.2678497678142183	0.3087691810646336	0.4581239075621118	0.3449142854803213
ELMI003654	CGCTCAAACAGTCCT	HEK293T	FANCF	FANCF_293T_PE2_3	0.2236124714673023	0.2231559081330761	0.505664822565295	0.3174777340552245
ELMI002979	CGGCAGACC	HEK293T	FANCF	FANCF_293T_PE2_3	0.4665147744024334	0.6129692921666924	0.8736238325158806	0.6510359663616687
ELMI003089	CGGCCAGCATCCCTGCAGGTT	HEK293T	FANCF	FANCF_293T_PE2_3	0.3613183958255246	0.4191818288402758	0.7056593983724292	0.4953865410127432
Rand20_4_17	CGGCCTCGGTCTGGCCGAAA	HEK293T	FANCF	FANCF_293T_PE2_3	0.4587602621523663	0.4990471829144552	0.6008079690284653	0.5195384713650956
P2A	CGGTCCAGGATTCTCTTCGACATCTCCGGCTTGTTTCAGCAGAGAGAAGTTTGTTGC	HEK293T	FANCF	FANCF_293T_PE2_3	0.1321116819696867	0.0912156684771863	0.1699980934104251	0.131108481285766
Rand30_5_7	GAAGGAGGACAACCCGGATGGGATGCTTCC	HEK293T	FANCF	FANCF_293T_PE2_3	0.8565047568634148	0.7364144968391511	1.059996916785935	0.8843053901628336
ELMI001919	GACATGCAAGATAAC	HEK293T	FANCF	FANCF_293T_PE2_3	0.2306674752715078	0.5173544882857327	0.6045890135157433	0.4508703256909946
ELMI001431	GACGCAAAGCCAGAC	HEK293T	FANCF	FANCF_293T_PE2_3	0.5014973923083169	0.9415345165066772	1.228066603360071	0.8903661707250216
ELMI002821	GACGGCGAGACTGGGGAG	HEK293T	FANCF	FANCF_293T_PE2_3	0.3184014230664744	0.3289625887134139	0.2266265909825813	0.2913302009208232
ELMI003844	GACGTTGGATCCGATGAGGAG	HEK293T	FANCF	FANCF_293T_PE2_3	0.3238022025014495	0.2976525660876808	0.1295990641156534	0.2503512775682612
Rand20_5_19	GAGCGGCCCTCATTGGGCAA	HEK293T	FANCF	FANCF_293T_PE2_3	0.4200388985083891	0.6681179910839071	0.4184198355733955	0.5021922417218972
ELMI001950	GAGGAGGGCGGAGATGTGGACGATCTT	HEK293T	FANCF	FANCF_293T_PE2_3	0.1208734120852058	0.2451223218497316	0.3047726753189278	0.2235894697512885
ELMI002288	GATAGAGAGTATTACGTG	HEK293T	FANCF	FANCF_293T_PE2_3	0.2908595242252883	0.2796510747490447	0.3815004383169195	0.3173370124304175
ELMI000272	GTGCAGAGACTGCTGGAAGCCGCAGAGTTCTTG	HEK293T	FANCF	FANCF_293T_PE2_3	0.7767308633670212	0.735053287048321	0.3412355940598565	0.6176732481583996
ELMI000763	TACCCATGGATG	HEK293T	FANCF	FANCF_293T_PE2_3	0.2565295035334759	0.0788211235148938	0.2947050932872044	0.2100185734451914
ELMI002862	TCAGCTCCCGAACTGAAAACA	HEK293T	FANCF	FANCF_293T_PE2_3	0.2567262286128727	0.3109858517057226	0.2644640044256224	0.2773920282480726
ELMI003829	TCTCACGATAGTGGGTTTATC	HEK293T	FANCF	FANCF_293T_PE2_3	1.404565836403993	0.9991553474702052	1.925124126112336	1.442948436662178
ELMI001688	TTCCCGCCTGCTCCT	HEK293T	FANCF	FANCF_293T_PE2_3	0.3685656357931419	0.545299874246198	0.5631728596571465	0.4923461232321621
Ser1	AGT	HEK293T	FANCF	FANCF_293T_PE2_3	0.4835581141606022	0.6487732043250636	0.9672975666487624	0.6998762950448093
Leu1	TTA	HEK293T	FANCF	FANCF_293T_PE2_3	0.7912129776787489	1.1304608504109774	1.2260951085081009	1.0492563121992755
ELMI002482	AACCTGAGG	HEK293T	FANCF	FANCF_293T_PE2_3	0.3182475873746921	0.4559618014827176	0.4144724786340238	0.3962272891638112
ELMI003388	AAGCCCGTACTCCCCGCTCTCACCATT	HEK293T	FANCF	FANCF_293T_PE2_3	0.2701010851519482	0.4215004027960931	0.4377086932416726	0.376436727063238
Rand20_5_16	AATCTCTGGTCAAGCGGAGA	HEK293T	FANCF	FANCF_293T_PE2_3	0.4875069202143383	1.061953952523411	0.6674792615099404	0.7389800447492298
ELMI000132	ACAGAAGGTCAGTACCAGCAACAACCA	HEK293T	FANCF	FANCF_293T_PE2_3	0.7791217016101178	1.8669663300147497	1.3172476305088376	1.3211118873779018
ELMI002081	AGACGGGTG	HEK293T	FANCF	FANCF_293T_PE2_3	0.3363039223152276	0.3339243486271847	0.2657614908368687	0.3119965872597603
ELMI000971	ATATCTTTTTCCCAGCCCACG	HEK293T	FANCF	FANCF_293T_PE2_3	0.5546239266255569	0.3855573281880373	0.637592130397555	0.5259244617370498
ELMI003262	CCACCCTGCAGCCCACCTAAA	HEK293T	FANCF	FANCF_293T_PE2_3	0.238440884694577	0.1615534545168156	0.3569458312948398	0.2523133901687441
ELMI000206	CCACCTGTCGATTAC	HEK293T	FANCF	FANCF_293T_PE2_3	0.2778470813247731	0.162119268817158	0.2444857136071593	0.2281506879163635
ELMI002982	CGCAAGTCCGTG	HEK293T	FANCF	FANCF_293T_PE2_3	0.2845838101755258	0.2862950527668406	0.3090601058212581	0.2933129895878748
ELMI003086	CGCCCTACCACGCTCCCCATT	HEK293T	FANCF	FANCF_293T_PE2_3	0.1427415860519229	0.1797886955173709	0.2220033300254526	0.1815112038649154
ELMI002065	CGGAAAAGACCT	HEK293T	FANCF	FANCF_293T_PE2_3	0.196700686060953	0.1873374249984515	0.1218698550213773	0.1686359886935939
ELMI003043	CGGAAGGCCCTTTCTTTCGAT	HEK293T	FANCF	FANCF_293T_PE2_3	1.1485060940069467	0.6903885907867043	0.7466227549265051	0.8618391465733853
ELMI000449	CTACTGGACCTCGAT	HEK293T	FANCF	FANCF_293T_PE2_3	0.3666714152367866	0.4386584547958842	0.4375112349151474	0.4142803683159393
ELMI001668	CTCAAGCACAAGATTAGAAGTAGACCTGACAGATCTGAACTCGTGCGCATGCATATCCTC	HEK293T	FANCF	FANCF_293T_PE2_3	0.1296958787041632	0.0501815670759217	0.1631192468690481	0.1143322308830443
ELMI002266	CTCATAGCCTCTCCCAGCCCC	HEK293T	FANCF	FANCF_293T_PE2_3	0.5149870373545848	0.2310924153260934	0.5298173242650139	0.425298925648564
ELMI000538	CTGAATACATCTTACACC	HEK293T	FANCF	FANCF_293T_PE2_3	0.2972345274959795	0.6152685886803789	0.6093492751068866	0.5072841304277483
Rand30_7_3	CTGGTGCGCCCGTCAAACAAGCGGTACTGG	HEK293T	FANCF	FANCF_293T_PE2_3	0.1712164695620437	0.2087773058049139	0.1989914385117691	0.1929950712929089
ELMI002815	GAAGATGTTATTCTGGTGGAGTCA	HEK293T	FANCF	FANCF_293T_PE2_3	0.3367120480351535	0.396530882913389	0.2209794768814718	0.3180741359433381
ELMI002866	GATGACGAACCAAAGTTTATG	HEK293T	FANCF	FANCF_293T_PE2_3	0.2920257351313366	0.2990218100222667	0.2824333890120419	0.2911603113885485
Rand30_5_8	GCGCCTGGTCCCCGGTGAAAGGGGTCCTTG	HEK293T	FANCF	FANCF_293T_PE2_3	0.3551775678262971	0.4133289972904496	0.6265677740819882	0.4650247797329117
BRE-2	GGCGCCC	HEK293T	FANCF	FANCF_293T_PE2_3	0.3866608940993141	0.8347630127036633	0.7217285373427563	0.6477174813819112
ELMI002009	GTGCAGATCTCTCCCGAC	HEK293T	FANCF	FANCF_293T_PE2_3	0.4688669497355548	0.6163538944774064	0.5872559095766955	0.557492251263219
ELMI002284	TACATTCCACCACATCTGCGG	HEK293T	FANCF	FANCF_293T_PE2_3	0.4116556022933616	0.5930855008100546	0.3102786130751461	0.438339905392854
ELMI003814	TCAGACGATACCGACGTAGAA	HEK293T	FANCF	FANCF_293T_PE2_3	0.4170042378066594	0.686100462893619	0.8907229088421823	0.6646092031808202
ELMI000586	TCTAATACATCTCAAGCC	HEK293T	FANCF	FANCF_293T_PE2_3	0.4428187858613573	0.4196891129402458	0.9378375624920934	0.6001151537645656
ELMI000315	TGGAGTGGGTGG	HEK293T	FANCF	FANCF_293T_PE2_3	0.1716060830993888	0.1457397723663046	0.3616891414666414	0.2263449989774449
Rand20_5_3	TGGTCGGGTAATTGACCATA	HEK293T	FANCF	FANCF_293T_PE2_3	1.273862260697055	0.7243421280385093	1.095339883699988	1.0311814241451842
ELMI000341	TGGTCTGAGTGG	HEK293T	FANCF	FANCF_293T_PE2_3	0.2883471163748373	0.2739923389022951	0.3635070660249461	0.3086155071006928
ELMI003452	TTTCCAGTGCGGCCTTTGTCTCCGGCCAGAGCAACT	HEK293T	FANCF	FANCF_293T_PE2_3	0.2069274569129606	0.3515664370651581	0.2397392074905757	0.2660777004895648
Duplet_C	C	HEK293T	FANCF	FANCF_293T_PE2_3	0.3525309391539699	0.462984968400013	0.4779364501161629	0.4311507858900485
ELMI000839	GATCCGTTC	HEK293T	FANCF	FANCF_293T_PE2_3	0.3515549141411507	0.3821324126078268	0.4900910447491114	0.4079261238326963
ELMI002303	AGTCCTAGAAGCCCTGTG	HEK293T	FANCF	FANCF_293T_PE2_3	0.5822700057182489	0.8497090348144051	1.3041657212677265	0.91204825393346
ELMI002000	AGTGGCAGAAGCCCTCGC	HEK293T	FANCF	FANCF_293T_PE2_3	0.8101570968599835	0.9509988535340032	1.7984712230786295	1.1865423911575388
ELMI001938	AGTGTAGAGCAGACACCGAAGAAA	HEK293T	FANCF	FANCF_293T_PE2_3	0.2969633281095781	0.3533560520299125	0.4719020701955588	0.3740738167783498
ELMI003529	AGTTGGGTG	HEK293T	FANCF	FANCF_293T_PE2_3	0.2206992922477708	0.3354813697078759	0.2429328304322235	0.26637116412929
ELMI001249	ATCAAACCAGAACCTATCCTGCCAGAA	HEK293T	FANCF	FANCF_293T_PE2_3	0.4704949599776921	0.5813798659256457	0.6311360648313787	0.5610036302449055
ELMI000567	ATGAACGTGAGCGGGGGT	HEK293T	FANCF	FANCF_293T_PE2_3	0.2145967962251193	0.2720264632123513	0.6121847258724846	0.3662693284366518
ELMI000253	CCAATTGACCTGTCC	HEK293T	FANCF	FANCF_293T_PE2_3	0.3623062793411105	0.4871953414203036	0.5237522281169068	0.4577512829594403
ELMI002654	CCCTACCCCCATAGATTCGACTATCCA	HEK293T	FANCF	FANCF_293T_PE2_3	0.1732027235642688	0.1454047546206468	0.1932655129669263	0.1706243303839473
ELMI000260	CCCTTAAACCTATCC	HEK293T	FANCF	FANCF_293T_PE2_3	0.2154253552839036	0.34335890650169	0.3843624070964912	0.3143822229606949
ELMI002455	CCGTGCAATAGCGTA	HEK293T	FANCF	FANCF_293T_PE2_3	0.7036200339760218	0.7973914933927115	0.8691813009495656	0.7900642761060995
ELMI003249	CGAACTGCAAGCCCTAATAGA	HEK293T	FANCF	FANCF_293T_PE2_3	0.3432588574965555	0.5274056078158377	0.7626628713322814	0.5444424455482249
ELMI003037	CGAGCCTCCTCGCTTAAT	HEK293T	FANCF	FANCF_293T_PE2_3	0.3179211795927694	0.3654662515330775	0.1797507646854682	0.287712731937105
ELMI002309	CTCCCCCCCCCTCCA	HEK293T	FANCF	FANCF_293T_PE2_3	0.1807618801896253	0.2488080047573054	0.2664519190375643	0.2320072679948317
ELMI001699	CTCCCTCCACCTCCC	HEK293T	FANCF	FANCF_293T_PE2_3	0.2283146626504809	0.3063991450263326	0.339477780310675	0.2913971959958294
ELMI003357	CTGGATATCTCCTTCCCCGGA	HEK293T	FANCF	FANCF_293T_PE2_3	0.2256059318414193	0.3601352514053184	0.2956035844252752	0.2937815892240043
ELMI003848	GAAAGAATTTCTAAACTGGAA	HEK293T	FANCF	FANCF_293T_PE2_3	0.2999740162286614	0.2531048188808866	0.452576556844693	0.3352184639847471
ELMI003126	GAAATTCGTTGTGACGAGAAGCCAGAAGACCTCCTCGAAGAGCCAAAGACCACCTCAGAG	HEK293T	FANCF	FANCF_293T_PE2_3	0.2533172492053986	0.1045795735156191	0.3009183748986749	0.2196050658732309
ELMI001904	GACGAAGTTGACGGC	HEK293T	FANCF	FANCF_293T_PE2_3	0.147355657094781	0.4870943511674934	0.3602708554030747	0.3315736212217831
ELMI000749	GACTACACCCGACATCACCCTCAGCAG	HEK293T	FANCF	FANCF_293T_PE2_3	0.2690544521689259	0.1969833016236412	0.3173643463430943	0.2611340333785538
Myc-tag	GAGCAGAAGCTGATCAGCGAAGAGGACCTC	HEK293T	FANCF	FANCF_293T_PE2_3	0.5944690549919591	0.5314331420488718	0.6957992771332869	0.6072338247247059
ELMI000915	GAGTCCCTTGAAGAAGAGCTGGACGTCCTCGTTCTAGACGACGAG	HEK293T	FANCF	FANCF_293T_PE2_3	0.0826379020138549	0.1153763525028457	0.138525041632339	0.1121797653830132
ELMI001909	GATGAAACAGATAGC	HEK293T	FANCF	FANCF_293T_PE2_3	0.3378113038457983	0.5548328400842919	0.6245072172737246	0.5057171204012717
ELMI000528	GCAAACCTCACAGACGCA	HEK293T	FANCF	FANCF_293T_PE2_3	0.252695502801318	0.5374952971315078	0.5802647677960205	0.4568185225762821
BRE-2	GGGCGCC	HEK293T	FANCF	FANCF_293T_PE2_3	0.4067691398677839	0.9953148468944276	0.8945527519155352	0.765545579559249
His6-tag-4	GTGGTGGTGGTGGTGGTG	HEK293T	FANCF	FANCF_293T_PE2_3	0.2486415642537033	0.2759738745551059	0.3648347340149497	0.296483390941253
ELMI002055	TACCGTCAATCACCAGACGGCGCT	HEK293T	FANCF	FANCF_293T_PE2_3	1.0652328068553396	1.0993865711105812	1.0263128042366307	1.063644060734184
ELMI003742	TATCAACAGCCATTC	HEK293T	FANCF	FANCF_293T_PE2_3	0.5752079074075364	0.7488960984804925	0.7094945037983663	0.6778661698954651
ELMI001168	TCAAACCCTTTTGAC	HEK293T	FANCF	FANCF_293T_PE2_3	0.3063264071605625	0.326378304763149	0.6635733075172792	0.4320926731469969
ELMI002165	TCCCACAGGCCTCCTCCACCT	HEK293T	FANCF	FANCF_293T_PE2_3	0.0780649754774664	0.0759625268945829	0.0826055063374951	0.0788776695698481
ELMI000333	TGGAGCGAATGG	HEK293T	FANCF	FANCF_293T_PE2_3	0.2093420563491487	0.3765221117200602	0.3257160396679127	0.3038600692457072
Rand20_7_17	TGGAGCGCGGTTGTGCGATG	HEK293T	FANCF	FANCF_293T_PE2_3	0.4454703953575331	0.8956392529124813	0.7927954779285387	0.7113017087328511
ELMI003934	TTCCTGAGGCCC	HEK293T	FANCF	FANCF_293T_PE2_3	0.2207312630901559	0.1291955257612546	0.3230561462482044	0.2243276450332049
ELMI000946	AAACGGAAGAGGCGCTGGGAT	HEK293T	FANCF	FANCF_293T_PE2_3	0.3697765119048448	0.5616720738603695	0.4657455979452518	0.4657313945701554
ELMI000136	ACCGAGTCCCAGTATCAGCAACAGCCC	HEK293T	FANCF	FANCF_293T_PE2_3	0.2488078796812977	0.3905228392328832	0.2369135142059408	0.2920814110400406
ELMI002990	AGAAGAAGCCTCCCG	HEK293T	FANCF	FANCF_293T_PE2_3	0.431892923220366	0.3197589262591051	0.7034729284596491	0.4850415926463734
ELMI003144	AGCCTCTACTGTGCTGAACTAATGGCCAACATGAAGGACGTTCCCAGTACCGAG	HEK293T	FANCF	FANCF_293T_PE2_3	0.1295371121156271	0.1537310634166972	0.3622538687648935	0.2151740147657393
ELMI000861	ATCAAGCAGGAA	HEK293T	FANCF	FANCF_293T_PE2_3	0.2075134059266612	0.2872131422929607	0.1954938191827469	0.2300734558007896
ELMI002316	ATGGGCGCTCAGTTTAGCAAG	HEK293T	FANCF	FANCF_293T_PE2_3	0.5128232262732632	0.592422835446021	0.6189994722565169	0.5747485113252669
ELMI000337	ATGGGCTGCATTAAGTCCAAA	HEK293T	FANCF	FANCF_293T_PE2_3	0.9940518261922192	1.1483691411105572	1.2726133247854423	1.1383447640294062
Asn1	ATT	HEK293T	FANCF	FANCF_293T_PE2_3	0.5900057118436836	0.75659023647858	1.0767845819214028	0.8077935100812222
ELMI003919	CAGAATCTCATCCGCCATTTCTTCCACGGG	HEK293T	FANCF	FANCF_293T_PE2_3	0.6224612953385815	0.6428120416513264	0.931775264092015	0.7323495336939744
ELMI002169	CCACCTAAGTAC	HEK293T	FANCF	FANCF_293T_PE2_3	0.1876519070129967	0.2623220471115344	0.2496698006618023	0.2332145849287778
ELMI002950	CCATCTCTACCCAACATCACACTGGGCCTT	HEK293T	FANCF	FANCF_293T_PE2_3	0.135293809453276	0.2023734495130492	0.1253692391231148	0.1543454993631466
Rand20_8_3	CCTAGGTTCGCCTGACCTCA	HEK293T	FANCF	FANCF_293T_PE2_3	0.1981186578554142	0.2952688197350295	0.3249862800570062	0.27279125254915
ELMI000089	CCTATAGACTTGAGC	HEK293T	FANCF	FANCF_293T_PE2_3	0.2804861451047577	0.4512846498735746	0.3583153288059465	0.3633620412614262
ELMI002058	CCTCGCCCCCCTGTGCCAGGCGAG	HEK293T	FANCF	FANCF_293T_PE2_3	0.3920741466167045	0.5748031706097446	0.7873983776654708	0.5847585649639733
Rand20_4_13	CGGGCTGCCTCAGGGCCCAT	HEK293T	FANCF	FANCF_293T_PE2_3	0.7872333970868575	0.9670089352433298	0.4996057738189797	0.7512827020497223
ELMI000844	GACCCATTC	HEK293T	FANCF	FANCF_293T_PE2_3	0.3356782405992923	0.2567022211204013	0.4942296356122189	0.3622033657773042
ELMI001926	GACTATGCAGACGGC	HEK293T	FANCF	FANCF_293T_PE2_3	0.3524144616084885	0.8804955940468113	0.5101357268988219	0.581015260851374
ELMI001934	GAGGAAGCCGACTCC	HEK293T	FANCF	FANCF_293T_PE2_3	0.4793399228396136	0.3175911576664803	0.3187960651987774	0.3719090485682905
ELMI001530	GATCACAGTTAT	HEK293T	FANCF	FANCF_293T_PE2_3	0.6214258856479191	0.5664726898762701	0.416608494293857	0.5348356899393488
ELMI002868	GCAGATAGCACCACA	HEK293T	FANCF	FANCF_293T_PE2_3	0.664228178792036	1.0410047861077008	0.993049743094192	0.8994275693313095
ELMI000943	GCCTCTCAGGAGTAT	HEK293T	FANCF	FANCF_293T_PE2_3	0.5447226905574857	1.2913429565425874	1.025538812679891	0.953868153259988
ELMI003806	GCTCCGGCCCCTGCTCCCCCC	HEK293T	FANCF	FANCF_293T_PE2_3	0.2750223882613975	0.171668651385098	0.2170477533233752	0.2212462643232902
ELMI001450	GGCCCGGGCTCTCCCCCTGTA	HEK293T	FANCF	FANCF_293T_PE2_3	0.6478090552713338	0.3884953383090481	0.759294682314656	0.598533025298346
ELMI003468	GGGGGCAGAGGGGGA	HEK293T	FANCF	FANCF_293T_PE2_3	0.2769615691353074	0.4197181070067701	0.2880136535495648	0.3282311098972141
Rand30_8_20	GGTTGGATAGTGTGTCGGGTGTACGGCTGG	HEK293T	FANCF	FANCF_293T_PE2_3	0.4666881999691256	0.3266903497992537	0.2677886947669731	0.3537224148451175
ELMI002606	GTAGAACAGACACCCCGGAAG	HEK293T	FANCF	FANCF_293T_PE2_3	0.4216259472433075	0.6376424335958694	0.4951139585671268	0.518127446468768
Degron_CyclinA1	GTCCATGTAGATGTCGAA	HEK293T	FANCF	FANCF_293T_PE2_3	0.2499783468572179	0.2837213386794674	0.594653513088805	0.3761177328751635
ELMI000527	GTGAACGTAACCTGGAAG	HEK293T	FANCF	FANCF_293T_PE2_3	0.2718655064621077	0.3652615904322189	0.2401058972066742	0.2924109980336669
ELMI001149	GTGAATCCATTTCAG	HEK293T	FANCF	FANCF_293T_PE2_3	0.537826547753253	0.2694199378679821	0.6694717369174329	0.4922394075128893
ELMI000290	TACACCAGATTC	HEK293T	FANCF	FANCF_293T_PE2_3	0.5707589440518392	0.563263212879804	0.6333569169710013	0.5891263579675482
ELMI003720	TACGCCCTGCCCCTC	HEK293T	FANCF	FANCF_293T_PE2_3	0.2598420140575112	0.2135077635800184	0.3823125401178234	0.2852207725851177
ELMI002827	TCCCCAGAAACAGGAGAG	HEK293T	FANCF	FANCF_293T_PE2_3	0.5541419443181231	0.6468050475439937	0.3917788722597336	0.5309086213739502
ELMI002281	TCGCCTCCCCCTTATGTTCCA	HEK293T	FANCF	FANCF_293T_PE2_3	0.3439899322967387	0.4168383944372553	0.5945966084464042	0.4518083117267994
Rand20_3_14	TCGTCCCGTCCGCGGCGGGA	HEK293T	FANCF	FANCF_293T_PE2_3	0.7387210586565633	0.7578879898859189	0.9977703771365584	0.8314598085596803
ELMI000331	TGGAGTTCATGG	HEK293T	FANCF	FANCF_293T_PE2_3	0.1977894477227199	0.2384912667488562	0.1898252233666308	0.2087019792794023
Rand30_5_17	TGGTTCTCCCGCGTGGGACGACGCCGGGAT	HEK293T	FANCF	FANCF_293T_PE2_3	0.3288516720149176	0.5719724247294378	0.4729963358655775	0.457940144203311
ELMI001633	TTCCCCCAATTCTCCTAT	HEK293T	FANCF	FANCF_293T_PE2_3	0.2220703164916657	0.1434573695141203	0.2610130100967076	0.2088468987008312
ELMI002179	AAGCGGAAAGGAAAGTTA	HEK293T	FANCF	FANCF_293T_PE2_3	0.6377766141498752	1.0262292343048816	0.727686670562427	0.7972308396723946
ELMI001018	AAGGGCCGTAAACCACGCGACCTGGAACTT	HEK293T	FANCF	FANCF_293T_PE2_3	0.1676537470508745	0.2346560749172747	0.2839468794544169	0.228752233807522
ELMI003210	AAGTGCGGATCGCCTCAAGTTAGG	HEK293T	FANCF	FANCF_293T_PE2_3	0.6935863303408553	0.4027266779589107	0.4323156972714049	0.509542901857057
Rand20_7_15	ACAAGCTCGCCGGGGCCTAT	HEK293T	FANCF	FANCF_293T_PE2_3	0.4127579805548422	0.5587127900149513	0.7597904942637106	0.5770870882778347
ELMI000941	ACATCCCCGACATTT	HEK293T	FANCF	FANCF_293T_PE2_3	0.1819918116134745	0.2759254983993489	0.2880768619636244	0.2486647239921492
Rand20_10_16	ACCCTTAGCGCCGGATATCA	HEK293T	FANCF	FANCF_293T_PE2_3	0.4532098404032303	0.4724168470288893	0.5009251552639242	0.4755172808986813
ELMI002601	AGCAAGGAAAACGTG	HEK293T	FANCF	FANCF_293T_PE2_3	0.3777235678237109	0.6862188581417455	0.7480590380585264	0.6040004880079943
ELMI000878	ATTAAGACTGAA	HEK293T	FANCF	FANCF_293T_PE2_3	0.3069041090128219	0.321192163602411	0.2151258794721827	0.2810740506958052
ELMI002032	CAGGAGATCTCACCCCCC	HEK293T	FANCF	FANCF_293T_PE2_3	0.3270525616561022	0.2539360333928107	0.6351512816959665	0.4053799589149598
ELMI000208	CATCCCCCCCCACCACCAGGTCACCGC	HEK293T	FANCF	FANCF_293T_PE2_3	0.243799106822545	0.3933086544125732	0.406099949466	0.3477359035670394
Rand20_5_2	CCAAGCCTTTCACGGCTCGG	HEK293T	FANCF	FANCF_293T_PE2_3	1.3659833733350346	1.2067296376776009	0.967444706528082	1.1800525725135729
ELMI002952	CCACCGCTGCCCGGTCTCGACCTG	HEK293T	FANCF	FANCF_293T_PE2_3	0.6091957863294974	1.272339183020523	1.0387002943976562	0.973411754582559
ELMI000607	CCCAATCTAAGTCTCCCA	HEK293T	FANCF	FANCF_293T_PE2_3	0.1363002503998787	0.1373706632728482	0.1281603580315562	0.133943757234761
ELMI001965	CTGCTAACTTCTCCGGAC	HEK293T	FANCF	FANCF_293T_PE2_3	0.2865556954232043	0.2721860563265856	0.2403688417123761	0.266370197820722
ELMI003360	CTGGATTGGTCTTGGCTGCAA	HEK293T	FANCF	FANCF_293T_PE2_3	0.3742358763438058	0.430232422690838	0.4702701322006463	0.4249128104117634
ELMI000454	CTTATGGATATGGAT	HEK293T	FANCF	FANCF_293T_PE2_3	0.3948973008160871	0.3402863196294656	0.5404248365527222	0.4252028189994249
ELMI001533	GAACATAGTTAC	HEK293T	FANCF	FANCF_293T_PE2_3	0.3719677801235401	0.3271089450652266	0.9007080609212036	0.5332615953699901
ELMI001097	GAAGAGGTGGAT	HEK293T	FANCF	FANCF_293T_PE2_3	0.4562688891702303	0.292168518583183	0.6808931707493576	0.4764435261675903
ELMI001313	GACAGTGGTTATAACACA	HEK293T	FANCF	FANCF_293T_PE2_3	0.9006483780230997	0.909688496095422	1.099075144132882	0.9698040060838012
ELMI002820	GACGAGGAGACAGGCGAA	HEK293T	FANCF	FANCF_293T_PE2_3	0.1906875154426897	0.3085535601281359	0.4561720011890401	0.3184710255866219
ELMI001058	GACGATGAGACTTTC	HEK293T	FANCF	FANCF_293T_PE2_3	0.1995802978530061	0.2746839153396478	0.2024049246310003	0.2255563792745514
ELMI003361	GAGGAGCACTCTTGCCTGGAG	HEK293T	FANCF	FANCF_293T_PE2_3	0.2622332506293939	0.3057776457463603	0.2664564127034559	0.27815576969307
Rand30_3_19	GGGGGGGTGGACCCTGCCTCCCTACTGAGC	HEK293T	FANCF	FANCF_293T_PE2_3	0.3284276565167484	0.4926015891018647	0.7502084565243378	0.5237459007143169
ELMI000813	TACGTAAACCAG	HEK293T	FANCF	FANCF_293T_PE2_3	0.4393320237679609	0.3924055933423541	0.5012683554290264	0.4443353241797805
ELMI000444	TACTTGCCTCAG	HEK293T	FANCF	FANCF_293T_PE2_3	0.2623066693318867	0.2104041419540432	0.2997163760940439	0.257475729126658
ELMI003895	TATTCCGAGCTTATC	HEK293T	FANCF	FANCF_293T_PE2_3	0.5387945312948275	0.2703619656227652	0.280504917702835	0.3632204715401426
ELMI001908	TCAGAACCAGACAGT	HEK293T	FANCF	FANCF_293T_PE2_3	1.0297765724896666	1.0787321731042254	1.550693320335907	1.2197340219765995
ELMI001957	AACGTGCTGAGCCCCTTG	HEK293T	FANCF	FANCF_293T_PE2_3	0.780848393389111	0.7961237803666499	0.9231324909532946	0.8333682215696853
ELMI002401	AAGCGGAAACGGAGACCT	HEK293T	FANCF	FANCF_293T_PE2_3	0.1230838158783964	0.2230692456444807	0.1656245182478024	0.1705925265902265
ELMI000815	AAGTACAGCCTG	HEK293T	FANCF	FANCF_293T_PE2_3	0.4226906592312956	0.4859930684914654	0.5571193372405822	0.4886010216544478
ELMI000825	ACGGTAACAAGTCCACAGCGA	HEK293T	FANCF	FANCF_293T_PE2_3	0.2871955703829251	0.1423787426756683	0.4745563833612508	0.3013768988066147
ELMI003231	ACTCCCATGACACCGAGG	HEK293T	FANCF	FANCF_293T_PE2_3	0.188457393349482	0.4602590605244694	0.307576300768238	0.3187642515473965
ELMI003667	AGGTCATATTCACCC	HEK293T	FANCF	FANCF_293T_PE2_3	0.4238238781568487	0.7337702796153123	0.6649703988330247	0.6075215188683952
ELMI002335	ATGGGTTCCCAAGTAAGCGTG	HEK293T	FANCF	FANCF_293T_PE2_3	0.4056031644964135	0.3770040086207258	0.4685430450431252	0.4170500727200881
ELMI000544	ATTAACAGGACTGCCTCT	HEK293T	FANCF	FANCF_293T_PE2_3	0.6986441466050949	1.052020709770216	1.3554445377729711	1.0353697980494274
ELMI001609	CAGACCCCAAACCCCACCGCTTCGGAATTTATCCCGAAA	HEK293T	FANCF	FANCF_293T_PE2_3	0.2076743189275348	0.1999847675122295	0.3111326982468839	0.239597261562216
ELMI003833	CAGGAGGAGTCAGACCTCGAG	HEK293T	FANCF	FANCF_293T_PE2_3	0.4350500352322106	0.3896372999148948	0.977331002799172	0.6006727793154258
ELMI002593	CCAGCAAAGCGGCGAAAGGGA	HEK293T	FANCF	FANCF_293T_PE2_3	0.8453813184625912	0.7364144968391513	1.976300330383565	1.1860320485617692
ELMI002662	CCCCCCCCTCATGGTTTC	HEK293T	FANCF	FANCF_293T_PE2_3	0.2257086044438957	0.1253471483981534	0.2082089133953738	0.1864215554124743
Rand20_9_13	CGACGACGGGAACCCTGCTG	HEK293T	FANCF	FANCF_293T_PE2_3	0.1854220051975351	0.1849961494924266	0.2246857199243438	0.1983679582047685
ELMI003061	CGCCCTGGGAGTCTTGATTTG	HEK293T	FANCF	FANCF_293T_PE2_3	0.251815711882474	0.3114047206680827	0.4069199246591161	0.323380119069891
CREB-binding_site	CGTCA	HEK293T	FANCF	FANCF_293T_PE2_3	0.5489107866406409	0.8884357200472333	1.3712380522619698	0.9361948529832812
ELMI002459	CTCCCTATCAGCCAGTCCCCA	HEK293T	FANCF	FANCF_293T_PE2_3	0.2205342569902413	0.2572477282856839	0.2654878004960077	0.2477565952573109
ELMI002067	CTGCGGAAGCGA	HEK293T	FANCF	FANCF_293T_PE2_3	0.5777054701317507	0.3600629670226349	0.4636230865079175	0.4671305078874344
ELMI001572	CTGGAGGACACGGAGCTT	HEK293T	FANCF	FANCF_293T_PE2_3	0.0826187073324743	0.0851893376806215	0.1226248267227249	0.0968109572452736
ELMI000438	CTTTTGAATCTGGAT	HEK293T	FANCF	FANCF_293T_PE2_3	0.4397167278167944	0.4108750411548911	0.2396236943812397	0.3634051544509751
ELMI002187	GAACCTATCTCCCCACCTAGA	HEK293T	FANCF	FANCF_293T_PE2_3	0.3076939357639578	0.3234895722549242	0.5585827223971165	0.3965887434719995
ELMI002569	GAAGTGATATGGGTGCGGCGG	HEK293T	FANCF	FANCF_293T_PE2_3	0.4486453488332173	0.449555361442505	0.6781286990327444	0.5254431364361556
NLS_SV40	GACCTTCCGCTTCTTCTTTGG	HEK293T	FANCF	FANCF_293T_PE2_3	0.260996103517037	0.1595121653803215	0.2612490413449197	0.2272524367474261
ELMI000635	GAGATGGTGCATTTGGTG	HEK293T	FANCF	FANCF_293T_PE2_3	0.3606960292107056	0.4590635824451851	0.3179701686568117	0.3792432601042341
ELMI002045	GAGCGGGGGGAGGCAGAAGGATGT	HEK293T	FANCF	FANCF_293T_PE2_3	0.3377686993176301	0.348598578385397	0.4870917933201741	0.3911530236744004
ELMI000041	GAGGAAGTAGAC	HEK293T	FANCF	FANCF_293T_PE2_3	0.2466629841668038	0.1775681305171429	0.2094193371238216	0.2112168172692561
ELMI001875	GAGGTGTCTGCTATGGTCATCCAGCGGGCGTTTCGGCGGCATCTCTTGCAAAGATCCCTA	HEK293T	FANCF	FANCF_293T_PE2_3	0.2066487667353	0.0800934195957989	0.1922069916061534	0.1596497259790841
ELMI003842	GAGTATTACAGCGAAGAAGAA	HEK293T	FANCF	FANCF_293T_PE2_3	0.3293992603273857	0.4570848601070594	0.3168756069746885	0.3677865758030445
ELMI002159	GATAAGCAGACCTTACTG	HEK293T	FANCF	FANCF_293T_PE2_3	0.3361154639670544	0.418356378393691	0.3651305168918782	0.3732007864175412
His6-tag-3	GTGGTGGTGATGATGATG	HEK293T	FANCF	FANCF_293T_PE2_3	0.2060936323720085	0.3063236772566217	0.2274020845507584	0.2466064647264629
ELMI003705	TACGACCAGGTGCTG	HEK293T	FANCF	FANCF_293T_PE2_3	0.6522059493116371	0.8236859884752156	1.0719069945026312	0.8492663107631614
ELMI003718	TATCAGCAGCCTCTC	HEK293T	FANCF	FANCF_293T_PE2_3	0.4581719919404919	0.1814573708843904	0.2958524089912898	0.3118272572720573
ELMI003888	TATGAGCCTCCCCCG	HEK293T	FANCF	FANCF_293T_PE2_3	0.3448265904255306	0.4392134175979033	0.6352248328837026	0.4730882803023788
Rand20_9_17	TCTGGCGTCGTGTCTGGTCG	HEK293T	FANCF	FANCF_293T_PE2_3	0.4318511379143268	0.4275955142937006	0.3906932199631102	0.4167132907237126
ELMI000325	TGGAGCCTATGG	HEK293T	FANCF	FANCF_293T_PE2_3	0.2703730560369344	0.1263226900550005	0.235622432384655	0.2107727261588633
ELMI000326	TGGGACAGTTGG	HEK293T	FANCF	FANCF_293T_PE2_3	0.2341795528803766	0.4001752731105943	0.4345398627395397	0.3562982295768369
ELMI000319	TGGGGCCCCTGG	HEK293T	FANCF	FANCF_293T_PE2_3	0.2926319948524354	0.2520528796939479	0.231212386858739	0.2586324204683741
ELMI003932	TTCATGTTCCCA	HEK293T	FANCF	FANCF_293T_PE2_3	0.2494335491188869	0.1851321360768816	0.3330705158793198	0.2558787336916961
ELMI000310	TTTCCCTGGATG	HEK293T	FANCF	FANCF_293T_PE2_3	0.2120756175548864	0.2889352653594255	0.263070048838336	0.2546936439175493
ELMI000033	AATACACCCGAAGAAACCGATGATGTG	HEK293T	FANCF	FANCF_293T_PE2_3	0.2556176688052763	0.111658515766225	0.2420307550205442	0.2031023131973486
Rand20_10_3	ACTGCGCGCCTTATCACAGC	HEK293T	FANCF	FANCF_293T_PE2_3	0.391146580184184	0.8950026933866015	0.6699972249369912	0.6520488328359256
ELMI003536	ACTTGGCTG	HEK293T	FANCF	FANCF_293T_PE2_3	0.5283633240391195	0.7050777097396128	0.3779275934211314	0.5371228757332879
ELMI002847	AGAATCGAAAGAAACAAGCAGCTGGCTCTGGAGCGCCGCCAAGCAAAG	HEK293T	FANCF	FANCF_293T_PE2_3	0.1290434623151917	0.0340058002645067	0.0873129099338028	0.0834540575045004
ELMI003653	AGACCTAGGTCTCCT	HEK293T	FANCF	FANCF_293T_PE2_3	0.4740765825103944	0.4346052768231056	0.3644772086876268	0.4243863560070422
ELMI003033	AGGAAGAGTGCCAGTCTTAGC	HEK293T	FANCF	FANCF_293T_PE2_3	0.3521434103553851	0.5015308718541325	0.4455117673731117	0.4330620165275431
ELMI001488	AGGTTCCAAGTCACA	HEK293T	FANCF	FANCF_293T_PE2_3	0.2920036921259675	0.8475829905237937	0.6916835465823301	0.6104234097440304
ELMI001328	ATACCTAGTGCCCCTCTC	HEK293T	FANCF	FANCF_293T_PE2_3	0.1992684536376108	0.17755114160301	0.1630688464590735	0.1799628138998981
Rand30_6_10	ATCCCACACCACGCCAGTTATGGCTTGTGG	HEK293T	FANCF	FANCF_293T_PE2_3	1.037856529362556	0.9260302056061184	0.56473842838127	0.8428750544499813
ELMI002326	ATGGGCAATTCCAGAAGCAGA	HEK293T	FANCF	FANCF_293T_PE2_3	0.9331371646697808	0.9067790446153728	1.4414463235064343	1.0937875109305293
ER-retention_signal_(c-term)	CAGCTCGTCCTT	HEK293T	FANCF	FANCF_293T_PE2_3	0.2515355890179678	0.3698293067826574	0.329358585431267	0.3169078270772974
BRE-TATA	CCACGCCTATAAA	HEK293T	FANCF	FANCF_293T_PE2_3	0.2457104238620946	0.3956854012867081	0.1494356555619269	0.2636104935702432
ELMI000085	CCATTAGACTTATCC	HEK293T	FANCF	FANCF_293T_PE2_3	0.484707049388783	0.4763867364997204	0.6182058831895214	0.5264332230260083
ELMI001401	CCCTTTCTGACACCTTCTCCCGAG	HEK293T	FANCF	FANCF_293T_PE2_3	0.1792484921740191	0.1674303516875675	0.2192593024838754	0.1886460487818206
ELMI000552	CCGAATCTTACCTTGGGT	HEK293T	FANCF	FANCF_293T_PE2_3	0.0683244592322185	0.0965409670738268	0.1165390008024454	0.0938014757028302
ELMI000207	CCGCCTGTGGATTAC	HEK293T	FANCF	FANCF_293T_PE2_3	0.2274821487041665	0.5460315102613578	0.7654369688305119	0.5129835425986787
ELMI000256	CCTGAAGATCTGGCG	HEK293T	FANCF	FANCF_293T_PE2_3	0.3677647543594323	0.6678268721335441	0.225938021285738	0.4205098825929048
ELMI003069	CGACCAACTTCATTGGCTCTC	HEK293T	FANCF	FANCF_293T_PE2_3	0.4477389945931502	0.246384032399716	0.3399661164033839	0.3446963811320834
Rand20_8_12	CGCATCTAGCATTTGCGTAC	HEK293T	FANCF	FANCF_293T_PE2_3	0.3492655212427606	0.3616321189835118	0.3147089361577675	0.3418688587946799
Rand20_7_10	CGCGGCACAATGCCTGAGAT	HEK293T	FANCF	FANCF_293T_PE2_3	0.260818831801835	0.4318480074056749	0.5252131827281116	0.4059600073118738
ELMI002983	CGCTCCGTGAGTTTG	HEK293T	FANCF	FANCF_293T_PE2_3	0.2058171821609126	0.3236547707214934	0.2719219077650012	0.2671312868824691
ELMI003663	CGCTCTGTGTCACCT	HEK293T	FANCF	FANCF_293T_PE2_3	0.0789740509816433	0.1129895728663031	0.0698012700678509	0.0872549646385991
Rand20_5_14	CGGCCACAGATGGCTGGTAC	HEK293T	FANCF	FANCF_293T_PE2_3	0.4411156366849676	0.8230514964672866	0.7327167627552548	0.665627965302503
Rand20_5_1	CGGCCCCCGAATGGGGTGAC	HEK293T	FANCF	FANCF_293T_PE2_3	0.5415193586135876	0.92243987077973	0.432063960646441	0.6320077300132528
ELMI003307	CGGCCCCGTCCAGAGCCTCTCATTATA	HEK293T	FANCF	FANCF_293T_PE2_3	0.6498232303363052	0.6808146349822661	1.1493077028625458	0.826648522727039
ELMI000450	CTCCTCGATCTGGAT	HEK293T	FANCF	FANCF_293T_PE2_3	0.2486415642537033	0.2324231800655128	0.1655141754641596	0.2155263065944585
ELMI001238	CTGAAAGAAGAACCACAGACCGTTCCGGAG	HEK293T	FANCF	FANCF_293T_PE2_3	0.2885635931889325	0.4422024600715479	0.6772649223250082	0.4693436585284962
ELMI001171	CTGAATCCTTTCGAT	HEK293T	FANCF	FANCF_293T_PE2_3	0.3092622025109709	0.4765034979547449	0.2428135833379289	0.3428597612678816
ELMI002474	CTGGAGAACTCAAAC	HEK293T	FANCF	FANCF_293T_PE2_3	0.183001641095765	0.2673451968722991	0.1375088661508811	0.1959519013729817
ELMI002960	CTGTGGCTTCCC	HEK293T	FANCF	FANCF_293T_PE2_3	0.5015295911778068	0.4528463962993316	0.1457183506972024	0.3666981127247803
ELMI001173	CTTAACCCATTTGAC	HEK293T	FANCF	FANCF_293T_PE2_3	0.424444562381633	0.5244095930017084	0.4789687102676017	0.475940955216981
ELMI000913	GACCTGCTGGAACGGCTCAAAGAGCTCAATCTGGAC	HEK293T	FANCF	FANCF_293T_PE2_3	0.180077352887074	0.2296738282221115	0.3455975043084093	0.2517828951391982
ELMI002682	GATTGGGACTTCCTT	HEK293T	FANCF	FANCF_293T_PE2_3	0.1866059097609733	0.24810839981397181	0.1615735716595002	0.1987626270781484
ELMI003552	GATTGGTGC	HEK293T	FANCF	FANCF_293T_PE2_3	0.3841319588194907	0.4864914422123926	0.5624380681841976	0.4776871564053603
ELMI001437	GCACCCTTATCACCAGCTCGC	HEK293T	FANCF	FANCF_293T_PE2_3	0.3621383116640864	0.2263212401633325	0.394433985126513	0.327631178984644
ELMI000134	GCCGAACCACAGTATCAGCCAGGCGAC	HEK293T	FANCF	FANCF_293T_PE2_3	0.7651235983553833	0.2319415738076067	0.2227329923204386	0.4065993881611429
ELMI000238	GTCAACACCGTCTACAGCGAGGTT	HEK293T	FANCF	FANCF_293T_PE2_3	0.5042947127488343	0.4350807749377917	0.2275923791821817	0.3889892889562692
Rand20_7_3	TAAGGATCAAGTTTGGTTCA	HEK293T	FANCF	FANCF_293T_PE2_3	0.7439355602470804	0.2652607964600716	1.1903322908553493	0.7331762158541671
ELMI003902	TACGAACGCAAATGG	HEK293T	FANCF	FANCF_293T_PE2_3	0.2649343163273078	0.3403596413962463	0.3188781445152551	0.3080573674129364
Rand20_6_18	TCATACCCGTTCACGGGGGG	HEK293T	FANCF	FANCF_293T_PE2_3	1.5399939941420455	0.6102882570490202	1.7243968981206603	1.291559716437242
ELMI003121	TCTTATGCGGGATTGGCCTGCGTCGAAGAACCGAATGACATGATTACAGAATCTTCTCTCGAC	HEK293T	FANCF	FANCF_293T_PE2_3	0.1527724811221682	0.1116805073331433	0.2149186956396253	0.1597905613649789
Duplet_CA	TG	HEK293T	FANCF	FANCF_293T_PE2_3	0.3308915835454805	0.4760994334662894	0.5791751402487327	0.4620553857535008
ELMI002647	TGCGCCAGATCCGAACCTAAG	HEK293T	FANCF	FANCF_293T_PE2_3	0.715322654083731	0.3753569037286936	0.836839671146791	0.6425064096530718
ELMI000329	TGGACCCAATGG	HEK293T	FANCF	FANCF_293T_PE2_3	0.2648504763537865	0.355904380930616	0.3228548113992249	0.3145365562278758
ELMI000703	TGGCGTCCCTGG	HEK293T	FANCF	FANCF_293T_PE2_3	0.1968083492717143	0.32973783440559	0.1874424118898159	0.2379961985223734
ELMI003928	TTCAAGAAACCC	HEK293T	FANCF	FANCF_293T_PE2_3	0.2407039129358543	0.1487250819809791	0.2290967921010226	0.2061752623392853
ELMI003865	TTGACTCTGTTCCAAGCCGCCTGCCGCGGGTACCTTGCCCGACAGCACTTC	HEK293T	FANCF	FANCF_293T_PE2_3	0.2861290616334924	0.5182413053342418	0.4281938250584247	0.4108547306753863
ELMI003266	TTTTCTATTTTTGATGAG	HEK293T	FANCF	FANCF_293T_PE2_3	0.7921536058186505	0.4129427085079352	0.249389305970898	0.4848285400991612
Duplet_AA	TT	HEK293T	FANCF	FANCF_293T_PE2_3	0.2758015157603194	0.1880207225972301	0.2990331255857509	0.2542851213144335
ELMI001539	ACCGCAAATAACCCACTGTAT	HEK293T	FANCF	FANCF_293T_PE2_3	0.3887623120020277	0.6046350605626716	0.9727968165992108	0.6553980630546367
ELMI003127	ACTTTGGTCTGCCCAGAATGTGCCAAGGTCTCAGTGACTTTTGAC	HEK293T	FANCF	FANCF_293T_PE2_3	0.567271124371412	0.207928799107525	0.3812481417525244	0.3854826884104872
ELMI003070	AGACCCAATTCCCTGGACTTG	HEK293T	FANCF	FANCF_293T_PE2_3	0.28513850602942	0.2091781891968455	0.4498130371225752	0.3147099107829469
ELMI002987	AGGTCCTGCACTTGGCCA	HEK293T	FANCF	FANCF_293T_PE2_3	0.3675570949837353	0.5341028218833404	0.6492721586483724	0.5169773585051494
ELMI000908	ATCAAGGTGGAG	HEK293T	FANCF	FANCF_293T_PE2_3	0.3808992098722693	0.3488279195553874	0.1953126701060733	0.3083465998445766
ELMI000452	ATCCCCTGGGACTTGTGG	HEK293T	FANCF	FANCF_293T_PE2_3	0.227921433899228	0.3955945644177258	0.6574497977584217	0.4269885986917918
ELMI002312	ATGGGCTGCTTCTTTAGCAAA	HEK293T	FANCF	FANCF_293T_PE2_3	0.4843330470358595	0.3864565872625283	0.4353501179376369	0.4353799174120082
ELMI002341	ATGGGGAATACAACAACTAAA	HEK293T	FANCF	FANCF_293T_PE2_3	0.2966739720457279	0.1586846880658984	0.4239718478668905	0.2931101693261723
ELMI002331	ATGGGGAGTGTTCTGTCAACC	HEK293T	FANCF	FANCF_293T_PE2_3	0.3411538811783948	0.6244450411793973	0.8288507482718812	0.5981498902098911
SIgnal_IL2_(n-term)	ATGTACAGGATGCAGCTGCTGAGCTGCATCGCCCTGAGCCTGGCC	HEK293T	FANCF	FANCF_293T_PE2_3	0.1367528603395368	0.2048630833194968	0.4404419321825216	0.2606859586138517
ELMI002039	CAAATCAAGAGACTCCTG	HEK293T	FANCF	FANCF_293T_PE2_3	0.7725484664104295	0.2309313753154132	0.4664352265408344	0.4899716894222257
ELMI002122	CAAGAAGAGTTCTACGCA	HEK293T	FANCF	FANCF_293T_PE2_3	0.3269758967330697	0.6862644056565567	0.5154447249817191	0.5095616757904485
ELMI000054	CCAGAGCAGGAG	HEK293T	FANCF	FANCF_293T_PE2_3	0.3829080089507031	0.4806573267040389	0.3307666684374667	0.3981106680307363
ELMI001098	CCAGCCCTCCCTCCGAAA	HEK293T	FANCF	FANCF_293T_PE2_3	0.1616730531766836	0.183424275042962	0.2107667174038855	0.1852880152078437
ELMI000212	CCAGTAGAACTCCGG	HEK293T	FANCF	FANCF_293T_PE2_3	0.3093079716692528	0.5938008003458352	0.785864665797748	0.562991145937612
ELMI000048	CCCATCCAGGAG	HEK293T	FANCF	FANCF_293T_PE2_3	0.2883471163748373	0.4101549096319323	0.338907031928607	0.3458030193117922
Rand20_5_18	CCCGCGGCTCTGCCCAGGGC	HEK293T	FANCF	FANCF_293T_PE2_3	0.9008594674866988	1.4949767980945172	1.8206053914262248	1.4054805523358134
ELMI002054	CCGCGCACTCAACCTGACGGAACC	HEK293T	FANCF	FANCF_293T_PE2_3	0.4485696791842322	0.2370432929739757	0.8018856799686697	0.4958328840422926
ELMI002748	CGACGAGAGCAGCTGCGGCAGTGG	HEK293T	FANCF	FANCF_293T_PE2_3	0.4678840001553965	0.5400372976820442	0.7772504685573911	0.5950572554649439
Duplet_AG	CT	HEK293T	FANCF	FANCF_293T_PE2_3	0.2596556912835881	0.3608695672194469	0.4583962529848664	0.3596405038293004
ELMI002939	CTGACATGGGACACCTGCTATTTC	HEK293T	FANCF	FANCF_293T_PE2_3	0.3776322640848122	0.3686799149772387	0.5505524152281519	0.4322881980967342
ELMI003339	CTGGCCTCCAACTTGGAGATTAGC	HEK293T	FANCF	FANCF_293T_PE2_3	0.5824998793880942	0.418230950320676	0.5670576827072712	0.5225961708053471
ELMI003385	GACGGGAATTCATTTTATACC	HEK293T	FANCF	FANCF_293T_PE2_3	0.6329294687966	0.8637643722323878	0.924319952351485	0.8070045977934909
ELMI002782	GAGCCTATCGTGATCGAAGAC	HEK293T	FANCF	FANCF_293T_PE2_3	0.3409312776100716	0.3094178558147693	0.482078983378506	0.377476038934449
ELMI001515	GAGGGTATCAGCGATCTGTTTGATTCT	HEK293T	FANCF	FANCF_293T_PE2_3	0.5484779599676866	0.8103402764446257	0.7721463299858172	0.7103215221327098
ELMI003261	GATGGATGCTCGCCGATTAAG	HEK293T	FANCF	FANCF_293T_PE2_3	0.2848768556744837	0.5269755114995761	0.5036535057827909	0.4385019576522835
ELMI002666	GATTTTGAGACAATT	HEK293T	FANCF	FANCF_293T_PE2_3	0.3874664376286876	0.2796510747490447	0.1783428807362013	0.2818201310379779
ELMI002302	GCAGCAAGCACACCACGG	HEK293T	FANCF	FANCF_293T_PE2_3	0.2344334748677773	0.4258782632322803	0.3441548431123167	0.3348221937374581
ELMI000559	GGGAATTACAGCATTATC	HEK293T	FANCF	FANCF_293T_PE2_3	0.5757475020673933	0.9455008675492232	0.6394822256457693	0.7202435317541287
ELMI002481	GGGATGCGT	HEK293T	FANCF	FANCF_293T_PE2_3	0.2258260590515855	0.4142331544720224	0.4554229502839678	0.3651607212691919
ELMI002103	TACATTCCCCCACACCTGAGA	HEK293T	FANCF	FANCF_293T_PE2_3	0.1986097986929657	0.3153059215771817	0.2676955832597523	0.2605371011766333
ELMI000970	TATAGCTCCTCTCAACCCGAA	HEK293T	FANCF	FANCF_293T_PE2_3	0.5330748441260925	0.3456096916573633	0.4105989040673508	0.4297611466169355
ELMI003674	TGGGTTGGGTCAAAGAAGACCTGCACAGAATGG	HEK293T	FANCF	FANCF_293T_PE2_3	0.3788560723480501	0.4658782055475207	0.664699535126779	0.5031446043407833
ELMI001027	TTCCAATTCCCC	HEK293T	FANCF	FANCF_293T_PE2_3	0.1767390768130856	0.3169477908818875	0.251285655442123	0.248324174379032
ELMI002842	TTCGAGGCTCAGTGGGCAGCTCTG	HEK293T	FANCF	FANCF_293T_PE2_3	0.51563411202594	0.5416209847720208	0.3175862129589339	0.4582804365856316
ELMI002945	TTCTTCCTGAAAAGCGTAGAAAACGCCCCTCTTGCCAAGCGGCGC	HEK293T	FANCF	FANCF_293T_PE2_3	0.1484257276690045	0.1949332491633047	0.1744551757439564	0.1726047175254219
ELMI002264	TTGAAGAAGGAA	HEK293T	FANCF	FANCF_293T_PE2_3	0.2771875284574457	0.3260876000763769	0.1561610802359544	0.253145402923259
ELMI002479	TTGCCTCCCTTGGAG	HEK293T	FANCF	FANCF_293T_PE2_3	0.6153878715279157	0.4313056705999367	1.0499095505162692	0.6988676975480406
ELMI002460	TTTAAACTGGAG	HEK293T	FANCF	FANCF_293T_PE2_3	0.2786275506543372	0.2861324220847417	0.1701222951992508	0.2449607559794432
Duplet_CA	CA	HEK293T	FANCF	FANCF_293T_PE2_3	0.4670554869548637	0.582299285850673	0.5371824648506083	0.5288457458853817
ELMI000197	AAACCCCAGACACAAGGGCTGGCC	HEK293T	FANCF	FANCF_293T_PE2_3	0.5246627248824253	0.8436997771424503	0.7425881040893026	0.7036502020380594
ELMI000176	AAACCGCTACCACCAACCCCC	HEK293T	FANCF	FANCF_293T_PE2_3	0.2739661680202842	0.3644691037655697	0.5038116387516395	0.3807489701791645
ELMI001188	AATAATCCTTTTCAG	HEK293T	FANCF	FANCF_293T_PE2_3	0.2940456759869882	0.569078360022895	0.5223302064262839	0.4618180808120558
ELMI001327	ACCCCCTCTGCCCCTCCA	HEK293T	FANCF	FANCF_293T_PE2_3	0.1717685608850742	0.1990309450916624	0.2731680031364289	0.2146558363710552
ELMI001400	ACCCGGAAACGGCGTTGG	HEK293T	FANCF	FANCF_293T_PE2_3	0.3675570949837353	0.4422332487545816	0.6600740721612389	0.489954805299852
ELMI000833	ATCAACGAGAGCACTATC	HEK293T	FANCF	FANCF_293T_PE2_3	0.188242803706245	0.5358007337408376	0.3535083825674718	0.3591839733381848
ELMI003943	ATGCCACCTCCC	HEK293T	FANCF	FANCF_293T_PE2_3	0.2432700671694039	0.5043192062300519	0.6704650184262124	0.4726847639418894
ELMI002340	ATGGGCGCCAATGCTAGCAAT	HEK293T	FANCF	FANCF_293T_PE2_3	0.7702363123770276	0.9694818508919676	1.3482416924031635	1.0293199518907197
Rand20_6_6	ATTCTCACCCGTGTGAGGGG	HEK293T	FANCF	FANCF_293T_PE2_3	0.3816358893196376	1.043326323739057	0.7936748960959583	0.7395457030515512
ELMI003916	CAACAGGTACTGGACAATTTCTTTCGCAGC	HEK293T	FANCF	FANCF_293T_PE2_3	0.5796900469457767	0.4248545174072026	0.947876650166268	0.6508070715064158
Rand30_10_6	CACGCAGTAGCAACACCCCTATCTTAAGTT	HEK293T	FANCF	FANCF_293T_PE2_3	0.3719677801235401	0.113410856802744	0.2234883394754041	0.2362889921338961
ELMI002904	CCACCTCCAACACCTAGA	HEK293T	FANCF	FANCF_293T_PE2_3	0.1546741021179035	0.4126736320254149	0.3531361188626103	0.3068279510019762
Rand20_8_18	CCCTTCGATGGTGAGAAGTG	HEK293T	FANCF	FANCF_293T_PE2_3	0.5579516701853102	0.4346052768231056	0.5404589542823026	0.5110053004302394
Rand20_4_8	CCGGGCGGTATAGCGCGGAG	HEK293T	FANCF	FANCF_293T_PE2_3	0.4945096947167688	0.6294140998625223	0.947836289227364	0.6905866946022184
ELMI002659	CCGTACCCACAGCCGCAACCCTACCAACCT	HEK293T	FANCF	FANCF_293T_PE2_3	0.0539015810410876	0.1093484404105797	0.0679822584002896	0.0770774266173189
ELMI003024	CGAGCCGTGAGTATGGAC	HEK293T	FANCF	FANCF_293T_PE2_3	0.233104248958351	0.2671394789017477	0.5029709940571386	0.3344049073057458
ELMI003087	CGGCCCTCATCATTACCGATT	HEK293T	FANCF	FANCF_293T_PE2_3	0.1626004034678256	0.2654064741131011	0.2246118749243687	0.2175395841684318
ELMI000114	CGGGGAGAT	HEK293T	FANCF	FANCF_293T_PE2_3	0.2592109966017701	0.2252032100425538	0.394469878655053	0.292961361766459
ELMI002002	CTCGCACCTCGTCCATTG	HEK293T	FANCF	FANCF_293T_PE2_3	0.2459140563990103	0.4105673743439515	0.3877597614150002	0.3480803973859873
ELMI000537	CTGAACGGCACTAGAGGA	HEK293T	FANCF	FANCF_293T_PE2_3	0.4499610243429921	0.3723444085141775	0.4507567315310584	0.424354054796076
ELMI003165	CTGTCTCCAATTATTGAG	HEK293T	FANCF	FANCF_293T_PE2_3	0.922234165595554	0.6080486671148955	0.5474652054231344	0.6925826793778613
ELMI001982	CTTCTCCCAACACCCCCT	HEK293T	FANCF	FANCF_293T_PE2_3	0.143432305960234	0.1282251257726074	0.2479150174497748	0.1731908163942054
ELMI002889	GAAGAGGTGAAAGCCTCG	HEK293T	FANCF	FANCF_293T_PE2_3	0.5295668851417143	1.5032519498053143	1.2761804984988565	1.1029997778152951
ELMI003489	GAATCCTTTTTCCAGAAGGCAGCCGAACGC	HEK293T	FANCF	FANCF_293T_PE2_3	0.6734792676331508	0.6893115415031056	0.425936359565732	0.5962423895673296
ELMI002254	GAGATCTTGCGCGGG	HEK293T	FANCF	FANCF_293T_PE2_3	0.5288641423557442	0.4611324173755596	0.3757239339842735	0.4552401645718591
ELMI001516	GAGGGTATTCGGGATCTGTTCGATTGT	HEK293T	FANCF	FANCF_293T_PE2_3	0.5756644216197646	0.3914014058003363	0.4104390757668185	0.4591683010623065
ELMI001902	GATGAGATGGATTCA	HEK293T	FANCF	FANCF_293T_PE2_3	0.3122863825664049	0.2813128383511188	0.4393408273520653	0.3443133494231964
ELMI002144	GATGAGGATAGTGGGAAGGGATCC	HEK293T	FANCF	FANCF_293T_PE2_3	0.3874664376286877	0.8361678549767253	0.8233224371047723	0.6823189099033952
ELMI002663	GATGATTTCGTCATGATC	HEK293T	FANCF	FANCF_293T_PE2_3	0.2749497846742113	0.2673241907281274	0.2454418029899806	0.2625719261307731
R4_attP	GCAGAGTGTACCCACAAGCAGTACCACTGCTTCAAGTGGTATCGCTTTGGGGAACATGCCT	HEK293T	FANCF	FANCF_293T_PE2_3	0.1047304871300441	0.1744316147994345	0.2703017706890552	0.183154624206178
ELMI000590	GCTAATATTACTGTGACC	HEK293T	FANCF	FANCF_293T_PE2_3	0.8886602255511198	1.0291506943404285	0.9533616506735596	0.9570575235217026
Degron_betaCatenin	GCTGTGGATGCCGCTGTC	HEK293T	FANCF	FANCF_293T_PE2_3	0.4611170827977771	0.6973622129158629	0.9693123604016884	0.7092638853717762
ELMI001432	GGACTGTGTTCACCGAGCTAC	HEK293T	FANCF	FANCF_293T_PE2_3	0.5866314289331532	0.526010354885108	0.2658855142439636	0.4595090993540749
ELMI001453	GTGCAGTTAAGTCCACCCGCA	HEK293T	FANCF	FANCF_293T_PE2_3	0.5579516701853102	0.2506435078382848	0.9802979004862408	0.5962976928366119
ELMI001962	GTTGAGCAAACTCCTAAA	HEK293T	FANCF	FANCF_293T_PE2_3	0.3541083999520457	0.3710615681747661	0.4126880570038969	0.3792860083769029
Leu1	TAA	HEK293T	FANCF	FANCF_293T_PE2_3	0.7678233993375829	0.8740526770123623	0.613001312937716	0.7516257964292204
ELMI003716	TACGACGTGCCCAAA	HEK293T	FANCF	FANCF_293T_PE2_3	0.2811626557484766	0.5388398757359641	0.2702388604349164	0.3634137973064524
ELMI003903	TACGATTACATTTGG	HEK293T	FANCF	FANCF_293T_PE2_3	0.2098650899529701	0.3442164078709913	0.2866824322036315	0.280254643342531
ELMI002810	TCAGTAGTGATTGTGGATGAA	HEK293T	FANCF	FANCF_293T_PE2_3	0.2543180422961185	0.4336852117643962	0.3638433352812136	0.350615529780576
ELMI000055	TCAGTGGAGGAG	HEK293T	FANCF	FANCF_293T_PE2_3	0.2585982898522942	0.1921081296102133	0.413877280060536	0.2881945665076812
ELMI003830	TCTGAAAAGTCCAACTTCCTC	HEK293T	FANCF	FANCF_293T_PE2_3	0.4214932352674675	0.6320332482624704	0.6761052221155475	0.5765439018818285
Rand20_2_13	TGGCCTGCCCCATGGGGCAGGTCCGGTACT	HEK293T	FANCF	FANCF_293T_PE2_3	0.5885566141195256	0.3885604129050797	0.569763180355262	0.5156267357932891
E2F_binding_site_core	TGGCGGGA	HEK293T	FANCF	FANCF_293T_PE2_3	0.3686381452630992	0.3417392114540191	0.4309903885734546	0.3804559150968576
ELMI003927	TTCAAGCGTCCT	HEK293T	FANCF	FANCF_293T_PE2_3	0.4284611801764327	0.433184998140677	0.5364356866325584	0.4660272883165561
ELMI001214	TTCGACATTGACTTGGAT	HEK293T	FANCF	FANCF_293T_PE2_3	0.2131065406957782	0.2885440106865499	0.3451847027026897	0.2822784180283393
ELMI001606	TTCGTACCGAATGTGCACGCTGCAGAGTTCGTGCCTAGT	HEK293T	FANCF	FANCF_293T_PE2_3	0.5547814902410755	0.3644112974049408	0.4332412466427528	0.450811344762923
BRE-TATA	TTTATAGGCGTGG	HEK293T	FANCF	FANCF_293T_PE2_3	0.2804340923729946	0.29970357429500333	0.2434442679699756	0.2745273115459912
ELMI003684	AAATGGAAGAGAAAG	HEK293T	FANCF	FANCF_293T_PE2_3	0.4226906592312956	0.2045595824553197	0.5935858585324943	0.4069453667397032
ELMI002613	AACTCTCCGTCATCGCTCAATAGT	HEK293T	FANCF	FANCF_293T_PE2_3	0.2572391287161412	0.3925051886706135	0.321861411979535	0.3238685764554299
ELMI002143	AATCGGGATTCTGGGATCGACTCC	HEK293T	FANCF	FANCF_293T_PE2_3	0.3557952679442558	0.6918299030847974	0.8072774001551924	0.6183008570614152
ELMI001341	ACACCGTCAGCACCAGTG	HEK293T	FANCF	FANCF_293T_PE2_3	0.7728553072271946	0.494606751608385	0.6150492015110045	0.6275037534488613
Rand30_9_2	ACTCTTTCAGAGGGGAATAATCAGGCCTTA	HEK293T	FANCF	FANCF_293T_PE2_3	1.3190346812891494	0.2744401851574476	0.1481132161321754	0.5805293608595908
ELMI003012	AGACCCAGGAGTTTAAGT	HEK293T	FANCF	FANCF_293T_PE2_3	0.611089924488673	0.7766871646350422	0.6544006907072062	0.6807259266103071
ELMI003009	AGATCAGCATCAGAGCCA	HEK293T	FANCF	FANCF_293T_PE2_3	0.3675570949837353	0.3654998421811963	0.4517353150589965	0.3949307507413094
ELMI000560	AGCAACTGTTCCCGTGAC	HEK293T	FANCF	FANCF_293T_PE2_3	0.2780028252044396	0.1769754465034008	0.3864194729682152	0.2804659148920185
ELMI001254	ATGAAGCACGAG	HEK293T	FANCF	FANCF_293T_PE2_3	0.2056693886939005	0.5440863120976547	0.2671533031271033	0.3389696679728862
miR-17	CAAAGTGCTTACACAGTGCAGGTAG	HEK293T	FANCF	FANCF_293T_PE2_3	0.8818201683963236	0.4179649846924912	0.4212280223893244	0.573671058492713
Rand20_7_14	CACTCCCGGGTGTCGGAGAC	HEK293T	FANCF	FANCF_293T_PE2_3	0.8212275665065171	0.8515285402422733	1.385734509210815	1.0194968719865352
ELMI000798	CAGAAGACCCTGTACAGTTTCTTTTCTCCC	HEK293T	FANCF	FANCF_293T_PE2_3	0.5845207973369917	0.4176263687178551	0.7047070914920346	0.5689514191822939
ELMI000257	CCACTGGACTTGGCT	HEK293T	FANCF	FANCF_293T_PE2_3	0.4649597251544251	0.5381107284074987	0.5738329173577996	0.5256344569732411
ELMI000966	CCCGAAGAAACTCAAACTCAA	HEK293T	FANCF	FANCF_293T_PE2_3	0.1255391257916948	0.2068074899548288	0.3286439321553489	0.2203301826339575
ELMI002653	CCCTACCCAGTTACTCCTGGTTATCCG	HEK293T	FANCF	FANCF_293T_PE2_3	0.1856610013637462	0.2456231181551214	0.1573288549156903	0.1962043248115193
ELMI000255	CCTATAGACCTTAGG	HEK293T	FANCF	FANCF_293T_PE2_3	0.5943815043211209	0.9168212611250474	1.093015080681523	0.8680726153758971
ELMI003042	CGGTCTTGCTCTGTTACA	HEK293T	FANCF	FANCF_293T_PE2_3	0.3198449064756555	0.269639156694563	0.2367443104105312	0.2754094578602499
ELMI003368	CTGGACTCTTCCCTGAGCTCT	HEK293T	FANCF	FANCF_293T_PE2_3	0.2540763525434018	0.2515267731139415	0.2466667152943598	0.2507566136505677
ELMI002800	GAAGTGATAGACCTCACG	HEK293T	FANCF	FANCF_293T_PE2_3	0.5062061523858662	1.344367235608998	0.8154818141105622	0.8886850673684754
ELMI000964	GACATGGAGTCCCAGGAAAGA	HEK293T	FANCF	FANCF_293T_PE2_3	0.3713220027274924	0.6191095327408792	1.203419881073925	0.7312838055140989
Rand30_9_14	GAGACCGTTCAGCATCAAGTAAGTGCCCGA	HEK293T	FANCF	FANCF_293T_PE2_3	0.5075583744375791	0.5246224647666776	0.6447781072770357	0.5589863154937641
ELMI001594	GAGCAGCCAGTCTATATC	HEK293T	FANCF	FANCF_293T_PE2_3	0.715322654083731	0.7477439506366766	1.1351452952464358	0.8660706333222811
ELMI000837	GATCCATTT	HEK293T	FANCF	FANCF_293T_PE2_3	0.2743404278632417	0.3060423882967901	0.5211456634686603	0.3671761598762307
ELMI001903	GATGAGCTTGATTCA	HEK293T	FANCF	FANCF_293T_PE2_3	0.1992037770866086	0.6062687954219137	0.2233139571880481	0.3429288432321902
Rand20_7_6	GCCTGGCATCTGGCACAGAT	HEK293T	FANCF	FANCF_293T_PE2_3	0.8598570259705122	0.4964592113522367	0.686470042737602	0.6809287600201169
RES_NotI	GCGGCCGC	HEK293T	FANCF	FANCF_293T_PE2_3	0.3243219389155787	0.5782799248082525	0.4249781402062074	0.4425266679766795
Rand30_9_10	GGGTTCGGAGGGGGCATGACGATTGGTAGG	HEK293T	FANCF	FANCF_293T_PE2_3	0.2418516125640703	0.2417522338108324	0.2832743597676021	0.2556260687141682
ELMI000579	GGTAACGATACCGAACTG	HEK293T	FANCF	FANCF_293T_PE2_3	0.4212178694778766	0.4072338231368578	0.5292266694999469	0.4525594540382271
ELMI000859	GTAAAGGAAGAA	HEK293T	FANCF	FANCF_293T_PE2_3	0.1651355294666104	0.2345918757243833	0.1772356487259946	0.1923210179723295
R4_attB	GTGTCTGCCGGTGCCCTTCTACCACTGCTTCGGCATGGTCATGGGCAACTTGGGCGC	HEK293T	FANCF	FANCF_293T_PE2_3	0.1653755520385096	0.2639804747631074	0.3801601301656942	0.2698387189891038
Rand30_3_20	TAACCCATAGTCGGCCGATGGCCGGCTAAG	HEK293T	FANCF	FANCF_293T_PE2_3	0.9788625792724742	0.302636094591432	2.198477102165299	1.1599919253430684
ELMI000293	TACAGAAGCCTC	HEK293T	FANCF	FANCF_293T_PE2_3	0.3963127033279727	0.5788410892185468	0.7094315551244421	0.5615284492236539
ELMI000464	TACCAGGAAATA	HEK293T	FANCF	FANCF_293T_PE2_3	0.4050171821902659	0.271739666730314	0.3698738877996867	0.3488769122400889
ELMI003882	TATGAGGATGCTGCA	HEK293T	FANCF	FANCF_293T_PE2_3	0.3709785041125732	0.7276823091295961	1.0840877558037971	0.7275828563486556
ELMI003883	TATGAGGATGTAGAA	HEK293T	FANCF	FANCF_293T_PE2_3	0.3855387439091419	0.1999315376033894	0.2134017376330614	0.266290673048531
ELMI000314	TGGAGCACTTGG	HEK293T	FANCF	FANCF_293T_PE2_3	0.1425584062973473	0.1538470397296276	0.1939200663976521	0.1634418374748757
ELMI000023	TGTGGCCCCGACGAGTACCTGGACAGC	HEK293T	FANCF	FANCF_293T_PE2_3	0.3674939408437038	0.3968700881169079	0.3117637990546868	0.3587092760050995
ELMI002838	TTCTCTGATTTATGGAAGCTCCTT	HEK293T	FANCF	FANCF_293T_PE2_3	0.476881769389154	0.3894499742899357	0.1549703094716279	0.3404340177169059
ELMI000757	TTCCCCTGGATG	HEK293T	FANCF	FANCF_293T_PE2_3	0.1434039484462047	0.1721832456638303	0.2531213393209178	0.1895695111436509
Rand20_2_20	AACGGGTAGGGGCCAGCGCCCCTGCTTTGT	HEK293T	FANCF	FANCF_293T_PE2_3	0.3374707682572441	0.3111610550024582	0.5273236283938683	0.3919851505511902
ELMI000123	AACTCGTGC	HEK293T	FANCF	FANCF_293T_PE2_3	0.3548182322323117	0.3159534144854444	0.4411455135438356	0.3706390534205305
ELMI001389	AAGAGATCTGCTGAAGGCAGTAATCCACCCAAGCCTTTGAAGAAGCTCCGGTTT	HEK293T	FANCF	FANCF_293T_PE2_3	0.2489744177533736	0.1295743982708184	0.2454729702030587	0.2080072620757502
ELMI000172	AAGCCTAGGCCCCCACGCCCA	HEK293T	FANCF	FANCF_293T_PE2_3	0.3482361325705819	0.5511128013221414	0.4816343431060668	0.4603277589995967
ELMI001988	AAGGCTGTTTCCCCCCCC	HEK293T	FANCF	FANCF_293T_PE2_3	0.2093325169526416	0.3123609048289458	0.2147463470464901	0.2454799229426925
ELMI000125	AATGCCTGC	HEK293T	FANCF	FANCF_293T_PE2_3	0.326287526424158	0.455514121756176	0.8103475400304122	0.5307163960702487
ELMI002552	AGAAAGCGGAGACCAACATCAGGTCTC	HEK293T	FANCF	FANCF_293T_PE2_3	0.7124382885430709	0.8896282512150818	0.2202209660912607	0.6074291686164711
GFP-11	AGAGACCACATGGTGCTGCACGAGTACGTGAACGCCGCCGGCATCACC	HEK293T	FANCF	FANCF_293T_PE2_3	0.1551713027928951	0.1279793477490197	0.3894865490709798	0.2242123998709649
ELMI003655	AGATCACCCTCCCCC	HEK293T	FANCF	FANCF_293T_PE2_3	0.278049005075736	0.2228183046411954	0.2291548795229549	0.2433407297466288
Rand20_6_12	AGCAGACGTCCTCTGCGGAG	HEK293T	FANCF	FANCF_293T_PE2_3	0.3249718509143832	0.4349805836251981	0.4710686890561407	0.4103403745319073
ELMI001939	AGCGTGGAACAGACGCCTCGAAAG	HEK293T	FANCF	FANCF_293T_PE2_3	0.3464677534682751	0.2945657987356604	0.4823606683553889	0.3744647401864414
ELMI000598	AGTAACACAACTGGGATA	HEK293T	FANCF	FANCF_293T_PE2_3	0.5661871191917356	0.6497774972110156	0.8078780067537326	0.674614207718828
ELMI003831	AGTATGAAGTCGTCCGTGGAA	HEK293T	FANCF	FANCF_293T_PE2_3	0.2360722666346971	0.2284818247949633	0.341737315906558	0.2687638024454062
ELMI002333	ATGGGAAATGCTGGATCTATG	HEK293T	FANCF	FANCF_293T_PE2_3	0.5383744185998607	1.6859091819529055	1.2667756489836746	1.163686416512147
Rand30_6_2	ATGGGGGAGTTAGAGCTGCTCGCGCAGGTT	HEK293T	FANCF	FANCF_293T_PE2_3	0.252695502801318	0.232796995839563	0.207682838094824	0.2310584455785683
ELMI002323	ATGGGGTGTGGGCTGAACAAG	HEK293T	FANCF	FANCF_293T_PE2_3	0.247080047183511	0.5201440683994004	0.8484855512621539	0.5385698889483551
ELMI001964	ATGTTGGGGAGTCCGGTT	HEK293T	FANCF	FANCF_293T_PE2_3	0.188381472438257	0.217353540880143	0.3190901575098465	0.2416083902760821
ELMI001991	ATTCCTGAAACCCCCCCT	HEK293T	FANCF	FANCF_293T_PE2_3	0.1362719006900425	0.3069515635819496	0.1895492267175863	0.2109242303298595
ELMI002408	CATTCACGGCAGTCATCAACT	HEK293T	FANCF	FANCF_293T_PE2_3	0.4860942581159901	0.2717874241409872	0.6229575715732936	0.4602797512767569
ELMI002174	CCCACTAGCTCAGATCCTGGCTCG	HEK293T	FANCF	FANCF_293T_PE2_3	0.4855976241821673	0.712659190489501	0.8808838643650433	0.6930468930122372
ELMI000173	CCTGCACTGCCTCCCAAA	HEK293T	FANCF	FANCF_293T_PE2_3	0.4001374571036362	0.5408184799308332	0.8021992490296037	0.5810517286880243
ELMI001860	CCTGGTGAGACTCCACCTTTGTCA	HEK293T	FANCF	FANCF_293T_PE2_3	0.2317242400552932	0.3078454044163664	0.2085963989662089	0.2493886811459561
ELMI002274	CCTTCTACAAGTAGC	HEK293T	FANCF	FANCF_293T_PE2_3	0.2113453296156478	0.3744480492402463	0.5288086389553183	0.3715340059370708
ELMI000120	CGCGGGGAT	HEK293T	FANCF	FANCF_293T_PE2_3	0.3079203477843875	0.4293266702220153	0.5189703386956843	0.4187391189006957
Rand20_2_13	CGGGAGTCTTCTGGGCTCCC	HEK293T	FANCF	FANCF_293T_PE2_3	0.7153226540837311	0.7774463896249104	0.8766891792966383	0.7898194076684266
ELMI003039	CGGGCGATGAGCTTCCAG	HEK293T	FANCF	FANCF_293T_PE2_3	0.3829080089507031	0.3744480492402463	1.0247016381389278	0.5940192321099591
ELMI003100	CGGGCTGATCTGAGCCTCGATTTGACC	HEK293T	FANCF	FANCF_293T_PE2_3	0.3634456072635669	0.6659580639829807	0.8676264149013553	0.632343362049301
C/EBP-binding_site	CTGATGCAA	HEK293T	FANCF	FANCF_293T_PE2_3	0.3795589593097348	0.2856780375669121	0.3888345946742665	0.3513571971836378
ELMI000034	CTGCTGCCTACAGAGAATGGAGAGGGT	HEK293T	FANCF	FANCF_293T_PE2_3	0.438838392280581	0.7572003898950949	0.5961049712278511	0.597381251134509
ELMI000628	CTGCTTACTCTCGAT	HEK293T	FANCF	FANCF_293T_PE2_3	0.1866059097609733	0.3554695881765814	0.3192567531542671	0.2871107503639405
ELMI000576	CTTAACGTGAGCGTCCCT	HEK293T	FANCF	FANCF_293T_PE2_3	0.3193910925763555	0.3360066145273693	0.6032670457435277	0.4195549176157508
ELMI001582	CTTTTTTCTACAGAAGTG	HEK293T	FANCF	FANCF_293T_PE2_3	1.3983751132463913	1.7046631871276647	1.0896349884723842	1.3975577629488134
ELMI001907	GACGAACCCGATAGT	HEK293T	FANCF	FANCF_293T_PE2_3	0.1934453537046642	0.2603286384112693	0.4276303350985961	0.2938014424048432
NES-HIV-REV	GAGGGTCAGTCTCTCAAGAGGGGGCAG	HEK293T	FANCF	FANCF_293T_PE2_3	0.4369665552112072	0.4062976534284972	0.5695158873082327	0.4709266986493123
ELMI001933	GATAGTCTGGACGGA	HEK293T	FANCF	FANCF_293T_PE2_3	0.3103869994355308	0.5333364043960426	0.338973031350599	0.3942321450607242
ELMI001305	GATTCCGGCATTGAGAGC	HEK293T	FANCF	FANCF_293T_PE2_3	0.5999480324573229	0.6071916570132535	0.6231784785135677	0.6101060559947147
ELMI002751	GCAGCCCGTACCAGGCCCGTC	HEK293T	FANCF	FANCF_293T_PE2_3	0.648781011843384	0.5297946020425548	0.5558344679203777	0.5781366939354389
ELMI001406	GGGCGAGGATCTATGGCAGCT	HEK293T	FANCF	FANCF_293T_PE2_3	0.3106873739511136	0.131502588721277	0.26882932440985	0.2370064290274135
ELMI003450	GGGTCTTCCTCCCCAGTCAAG	HEK293T	FANCF	FANCF_293T_PE2_3	0.3636556509587684	0.3863541875308742	0.3827541115432308	0.3775879833442912
Rand20_9_20	GTTGGACTCCCATCTCGAAT	HEK293T	FANCF	FANCF_293T_PE2_3	0.2591415402789937	0.3246079458841547	0.3039106458120641	0.2958867106584042
ELMI003881	TACAATGAACCAGAC	HEK293T	FANCF	FANCF_293T_PE2_3	0.3196285973134609	0.462889112298895	0.4588415951457601	0.413786434919372
ELMI003694	TACCATAATCAG	HEK293T	FANCF	FANCF_293T_PE2_3	0.3175334708371684	0.2737600359996844	0.1772965404972015	0.2561966824446848
ELMI002011	TACGGTTCCAGCCCTTGC	HEK293T	FANCF	FANCF_293T_PE2_3	0.4841229242388808	0.4823675743487888	0.426769677081512	0.4644200585563938
ELMI001110	TACGTGCCCATG	HEK293T	FANCF	FANCF_293T_PE2_3	0.383988282892344	0.2799732534065897	0.4786084774323068	0.3808566712437469
ELMI002130	TATACTCATATG	HEK293T	FANCF	FANCF_293T_PE2_3	0.4468720470591729	0.3138129958121382	0.6940923719996858	0.484925804956999
ELMI002612	TATATGAACCGG	HEK293T	FANCF	FANCF_293T_PE2_3	0.2151233218380095	0.3412837523971349	0.4264885376367943	0.3276318706239796
ELMI003719	TATGACTGCCCCCAG	HEK293T	FANCF	FANCF_293T_PE2_3	0.6857813055375003	1.1019979406381597	1.509593132264799	1.0991241261468196
ELMI003823	TCTAGCTACACCGGACGGCCA	HEK293T	FANCF	FANCF_293T_PE2_3	0.3439246900146531	0.6609934494068329	0.5335991682273473	0.5128391025496112
ELMI000334	TGGTCCTGCTGG	HEK293T	FANCF	FANCF_293T_PE2_3	0.323706137765739	0.315888256016794	0.3321642740787519	0.3239195559537616
Degron_CyclinA1	TTCGACATCTACATGGAC	HEK293T	FANCF	FANCF_293T_PE2_3	0.3003200070201593	0.3442976868338888	0.241686547623622	0.2954347471592234
ELMI001690	TTTCCTCTGCCCCCC	HEK293T	FANCF	FANCF_293T_PE2_3	0.2601173287577203	0.50538249783079	0.4579272878592955	0.4078090381492686
ELMI000764	TTTCCTTGGATG	HEK293T	FANCF	FANCF_293T_PE2_3	0.194577740256429	0.1328468725506586	0.216985221559237	0.1814699447887749
ELMI000758	TATCCCTGGATG	HEK293T	FANCF	FANCF_293T_PE2_3	0.2017647780600373	0.3378842985497282	0.293120950426355	0.2775900090120402
ELMI000177	AAACCCCTGCCTCCAGAGCCT	HEK293T	FANCF	FANCF_293T_PE2_3	0.2999740162286614	0.7286860088663266	0.4058252585828919	0.4781617612259599
ELMI001546	AACTTCACCAATCCAGTGTAT	HEK293T	FANCF	FANCF_293T_PE2_3	0.730102047763147	0.4493376590882957	0.2437397100427547	0.4743931389647324
ELMI003244	AAGCTGCGATCACCACGT	HEK293T	FANCF	FANCF_293T_PE2_3	0.7814449162259247	0.756014882686581	1.2932976735904953	0.943585824167667
ELMI002678	ACTCCTGACTGGATCTTTTTG	HEK293T	FANCF	FANCF_293T_PE2_3	0.4017252025334233	0.2939126594923441	0.2046062765640075	0.300081379529925
ELMI003660	AGACCTAGGTCTCCA	HEK293T	FANCF	FANCF_293T_PE2_3	0.8615057577793165	0.4258782632322802	0.6324951002853654	0.6399597070989874
Rand20_2_4	AGTCCTCCACTGGGGGGCTA	HEK293T	FANCF	FANCF_293T_PE2_3	0.438838392280581	0.6039658463285125	0.4249576455042299	0.4892539613711077
ELMI002943	ATGAAACTTTCACCTCCCTGCAAAAGCCGGCTTGCCAGACGGAGG	HEK293T	FANCF	FANCF_293T_PE2_3	0.0916821993262246	0.0627848949347766	0.1092887630229018	0.0879186190946343
ELMI002314	ATGGGGGGACGGAGTTCTTGC	HEK293T	FANCF	FANCF_293T_PE2_3	0.3121637730718755	0.555968560527571	0.3051814539690792	0.3911045958561752
ELMI003588	CACCCTGATTTCCCA	HEK293T	FANCF	FANCF_293T_PE2_3	0.1219392665741366	0.1687616555256388	0.3074104914416783	0.1993704711804845
His6-tag-2	CATCATCATCATCATCAT	HEK293T	FANCF	FANCF_293T_PE2_3	0.2749119197571151	0.147119433330796	0.3846014336490799	0.268877595578997
ELMI003807	CCCCCCCCTCCGAGAGCACCT	HEK293T	FANCF	FANCF_293T_PE2_3	0.0178194255465698	0.031979399138974	0.0296326331575459	0.0264771526143632
ELMI000075	CCCGTGAAGCGCAGACTGGATCTGGAGACCGAT	HEK293T	FANCF	FANCF_293T_PE2_3	0.5153770447494834	0.5493678306792956	0.8178205877116367	0.6275218210468052
ELMI003066	CGACCCACTACTCTCACATTC	HEK293T	FANCF	FANCF_293T_PE2_3	0.2922913289678575	0.3582557011649924	0.3580609839870132	0.3362026713732877
Rand20_4_14	CGGCTGGGATGATCCCAGAT	HEK293T	FANCF	FANCF_293T_PE2_3	0.6134885262454222	0.4689431937419123	0.4088793181498979	0.4971036793790775
ELMI003005	CGTAGCTTCAGTGAGCCT	HEK293T	FANCF	FANCF_293T_PE2_3	0.3184655651742638	0.3725053875061854	0.3126980977594771	0.3345563501466421
ELMI003321	CTAAATAGTAATGCCATTAAA	HEK293T	FANCF	FANCF_293T_PE2_3	0.4092555038034061	0.166108533121613	0.4067970623630234	0.3273870330960142
Avi-tag	CTCGTGCCATTCGATCTTCTGGGCCTCGAAAATGTCGTTCAGGCC	HEK293T	FANCF	FANCF_293T_PE2_3	0.051601838656157	0.0437733998517426	0.0230252431682088	0.0394668272253695
ELMI002066	CTGAGGAAGAGA	HEK293T	FANCF	FANCF_293T_PE2_3	0.2399792129829291	0.3113603894387186	0.270976655418961	0.2741054192802029
ELMI003380	GAAGAGATTAGTGACGAACTG	HEK293T	FANCF	FANCF_293T_PE2_3	0.1595059091438851	0.2390956158568672	0.3043053349624695	0.2343022866544073
ELMI002770	GAAGTGATTGATTTGACA	HEK293T	FANCF	FANCF_293T_PE2_3	0.3502521470089831	0.512453386975698	0.6206739248914819	0.4944598196253877
ELMI002124	GACAGCGGCATCGACAGC	HEK293T	FANCF	FANCF_293T_PE2_3	0.4532380514110363	0.2940057877114481	0.3214625750378008	0.3562354713867617
ELMI002771	GACGTTATTGATCTAACA	HEK293T	FANCF	FANCF_293T_PE2_3	0.5051876289404217	0.3451942953933521	0.4830653449743786	0.4444824231027175
ELMI001543	GAGATCGGCAACCCTACCTAC	HEK293T	FANCF	FANCF_293T_PE2_3	0.1694614032453486	0.3033917402708113	0.2960517704528742	0.256301637989678
ELMI001310	GATAGTGGCCTGCCATCT	HEK293T	FANCF	FANCF_293T_PE2_3	0.391170705674851	1.9045202504460803	1.075033330692351	1.123574762271094
ELMI002183	GATCAAGTGTACCAGCCTTTACGCGACCGGGATGACGCCCAATATTCACACCTG	HEK293T	FANCF	FANCF_293T_PE2_3	0.1175084888385681	0.1774117764997109	0.2771698273861983	0.1906966975748258
ELMI002665	GATGACTTCGTGCTGGTC	HEK293T	FANCF	FANCF_293T_PE2_3	0.2278199098752194	0.2825119553091372	0.3464957233104655	0.2856091961649407
ELMI000483	GATGATGATTTTGCAGACTTC	HEK293T	FANCF	FANCF_293T_PE2_3	0.2572899664886147	0.2387510976783991	0.2414761240125068	0.2458390627265068
ELMI000542	GGTAATGGAAGTTCTGGG	HEK293T	FANCF	FANCF_293T_PE2_3	0.2245780425611714	0.3567722407046819	0.3099406189432558	0.2970969674030364
ELMI000864	GTAAAGCAGGAA	HEK293T	FANCF	FANCF_293T_PE2_3	0.1368443338247137	0.2753359839814037	0.3415672127129758	0.2512491768396978
Rand20_6_13	GTCCGGACGTGCACGGATAG	HEK293T	FANCF	FANCF_293T_PE2_3	0.6052730149939264	0.9205181210489388	0.5043965141158739	0.6767292167195796
ELMI001589	GTGAAGGTTGATTCTGTT	HEK293T	FANCF	FANCF_293T_PE2_3	0.2393175055941895	0.3938683694601619	0.4313606552303046	0.3548488434282187
phiC31_attP	GTGCCCCAACTGGGGTAACCTTTGAGTTCTCTCAGTTGGGGG	HEK293T	FANCF	FANCF_293T_PE2_3	0.4959570401647202	0.4498459596076262	0.7659210549479104	0.5705746849067523
ELMI000289	TACCGCGCCCTC	HEK293T	FANCF	FANCF_293T_PE2_3	0.1875918199470303	0.3540947754836336	0.3311236108854209	0.2909367354386949
ELMI000814	TACTCCAACGCT	HEK293T	FANCF	FANCF_293T_PE2_3	0.2287624724007011	0.3344523366637019	0.1653016634364031	0.2428388241669354
ELMI003744	TATAGTTCACCGGGC	HEK293T	FANCF	FANCF_293T_PE2_3	0.3658699476624986	0.4928477233938063	0.4778610935517887	0.4455262548693645
ELMI002635	TCTTCCATTCTAAAGCCA	HEK293T	FANCF	FANCF_293T_PE2_3	0.3478835353673398	0.4710062264047363	0.5642964783916669	0.461062080054581
ELMI001184	TTAAACCCCTTTCTC	HEK293T	FANCF	FANCF_293T_PE2_3	0.1180361333173485	0.2390524967196523	0.2452805932671629	0.2007897411013879
ELMI000858	TTAAAGCGTGAG	HEK293T	FANCF	FANCF_293T_PE2_3	0.3404031265689636	0.340932637425533	0.2306251062215566	0.3039869567386844
ELMI001440	TTCAGTCCTAGTCCGGGCAGC	HEK293T	FANCF	FANCF_293T_PE2_3	0.2845164179688914	0.2513677802105826	0.2290865444363196	0.2549902475385979
ELMI003929	TTTAAAATGCCG	HEK293T	FANCF	FANCF_293T_PE2_3	0.4099412889992612	0.0426494882339276	0.3161862737330445	0.2562590169887444
ELMI000888	GACCCATTT	HEK293T	FANCF	FANCF_293T_PE2_3	0.2127962128853204	0.3443754678542963	0.3382619934816769	0.2984778914070979
ELMI000754	TTCGATTGGATG	HEK293T	FANCF	FANCF_293T_PE2_3	0.127267358673684	0.1714937869351447	0.1718797784126913	0.1568803080071734
ELMI000840	GATCCTTTT	HEK293T	FANCF	FANCF_293T_PE2_3	0.2218201710251697	0.4604746385387667	0.5597173781451487	0.414004062569695
Duplet_AA	AA	HEK293T	FANCF	FANCF_293T_PE2_3	0.2591479997620257	0.509580430297154	0.3284791232538805	0.3657358511043534
ELMI001496	AAACGTGCCAGCATGGTGCAC	HEK293T	FANCF	FANCF_293T_PE2_3	0.7651235983553833	0.4160533880447182	0.4234010240921264	0.5348593368307427
ELMI003300	AAGAGTCTCTTGCCGCCCTTAATTATA	HEK293T	FANCF	FANCF_293T_PE2_3	0.4057240184593588	0.7356235038242862	0.9969570089474404	0.7127681770770286
ELMI002142	ACAACTGACAGCGACCCTGAG	HEK293T	FANCF	FANCF_293T_PE2_3	0.208258494226909	0.3153412203089564	0.6743762917666447	0.3993253354341701
ELMI001083	ACAAGAAGGGTGTCTTTCGCA	HEK293T	FANCF	FANCF_293T_PE2_3	0.3712253294646109	0.131895133762236	0.6675644100316281	0.3902282910861584
ELMI003199	ACAATGGGACAGGTGGGGAGGCAACTTGCAATCATTGGCGACGACATTAAT	HEK293T	FANCF	FANCF_293T_PE2_3	0.1057298779452401	0.1338935448798456	0.1509762293306066	0.1301998840518975
Rand20_2_16	ACGGCCAGCTAATGGCCGGG	HEK293T	FANCF	FANCF_293T_PE2_3	1.7915879317876937	1.274563552221608	0.922984931411902	1.3297121384737345
ELMI001132	ACTAATCCTTTCAGT	HEK293T	FANCF	FANCF_293T_PE2_3	0.4034357701990674	1.023451457268469	0.3277439965326857	0.5848770746667408
Duplet_AG	AG	HEK293T	FANCF	FANCF_293T_PE2_3	0.2564526062002825	0.4806722238782744	0.3928022946199222	0.376642374899493
ELMI001501	AGACGGGGTTCACTTCCTCCA	HEK293T	FANCF	FANCF_293T_PE2_3	0.2042802994947809	0.4492480782152715	0.3479202133870684	0.3338161970323736
ELMI002071	AGACGTCGA	HEK293T	FANCF	FANCF_293T_PE2_3	0.140784617975045	0.1437969135839762	0.1749246804236603	0.1531687373275605
ELMI002634	AGCAGCATTCTCAAGCGG	HEK293T	FANCF	FANCF_293T_PE2_3	0.397073043520308	0.681992845529242	0.839735310147299	0.639600399732283
ELMI002988	AGGAGCTGCACATGGCCA	HEK293T	FANCF	FANCF_293T_PE2_3	0.7880673307702122	0.702360647274335	0.958878789855698	0.8164355893000818
ELMI000926	AGGGCTAGTTCTGATGGCGAG	HEK293T	FANCF	FANCF_293T_PE2_3	0.3896805315579945	0.7880450335179108	0.7536267207325699	0.6437840952694917
ELMI002706	AGGTCCGTCCTGAGC	HEK293T	FANCF	FANCF_293T_PE2_3	0.4882077114121466	0.5607216981008766	1.0584533389998938	0.7024609161709723
ELMI001172	AGTAATCCATTTTAC	HEK293T	FANCF	FANCF_293T_PE2_3	0.489431289636237	0.626735741990767	0.8796326088758882	0.6652665468342974
ELMI003167	ATGCAAGATATCCCAGAA	HEK293T	FANCF	FANCF_293T_PE2_3	1.7964353017330064	0.100878698197144	0.8265083171820158	0.907940772370722
ELMI002321	ATGGGAAATATTTTTGCCAAC	HEK293T	FANCF	FANCF_293T_PE2_3	0.5109447529169509	0.6782765102465865	0.8891421505934656	0.6927878045856678
ELMI002310	ATGGGACAGGCTTGCGGCCAC	HEK293T	FANCF	FANCF_293T_PE2_3	0.525203676254168	0.6326027616019139	0.6770547501187629	0.611620395991615
ELMI002311	ATGGGGAATGCACCAAGTCAT	HEK293T	FANCF	FANCF_293T_PE2_3	0.359042258806506	0.3289824212683493	0.3099406189432559	0.3326550996727037
ELMI001152	ATTAATCCGTTCAGC	HEK293T	FANCF	FANCF_293T_PE2_3	0.2668348494429987	0.6386774874032061	0.2535877791353912	0.3863667053271986
ELMI002276	ATTTATTCCAGTCAGGAGGAC	HEK293T	FANCF	FANCF_293T_PE2_3	0.6448346553236552	0.6659067258651898	0.6706380639852332	0.6604598150580261
miR-17_2x	CAAAGTGCTTACACAGTGCAGGTAGCAAAGTGCTTACACAGTGCAGGTAG	HEK293T	FANCF	FANCF_293T_PE2_3	0.2698677969457365	0.2529668118913115	0.4485358114875603	0.3237901401082027
ELMI002151	CCCAGGGTGAGCGTCACCGAC	HEK293T	FANCF	FANCF_293T_PE2_3	0.395710404386745	0.7286860088663266	0.2470375412979456	0.4571446515170057
ELMI000219	CCCCTAGACCTGACT	HEK293T	FANCF	FANCF_293T_PE2_3	0.1345542612987082	0.1970939042635197	0.1675650696053645	0.1664044117225308
ELMI000046	CCTATTCAAGAA	HEK293T	FANCF	FANCF_293T_PE2_3	0.3273316465087153	0.216805053043911	0.3600645469325955	0.301400415495074
ELMI003290	CGCGCCAGCCCTGGGCTGTCAATG	HEK293T	FANCF	FANCF_293T_PE2_3	0.3795589593097348	0.7364144968391512	0.6701590795631387	0.5953775119040082
ELMI001288	CGCTCTAGCAGGATCCCAAGACCCTCTGTCAGT	HEK293T	FANCF	FANCF_293T_PE2_3	0.8051250652024678	0.620138523654022	0.5153558092106338	0.6468731326890412
Rand20_4_9	CGGGAGCGAAGTGCTTCCTC	HEK293T	FANCF	FANCF_293T_PE2_3	0.3576613270418655	0.2313343969128223	0.3959241454888043	0.3283066231478307
ELMI003228	CTGTCATTATCACCATCTTACCGA	HEK293T	FANCF	FANCF_293T_PE2_3	0.2244633155917915	0.298009463648937	0.167997926453559	0.2301569018980958
ELMI000533	GAAAACGCTACCCGCGAC	HEK293T	FANCF	FANCF_293T_PE2_3	0.2258082550418842	0.3002855229829548	0.1250450083322791	0.2170462621190394
ELMI000788	GAATTGAAAGCACTGCTTCAG	HEK293T	FANCF	FANCF_293T_PE2_3	0.5072287910775548	0.3136856883087662	0.6973663926223259	0.5060936240028823
ELMI001207	GACATCGTATTCGAAGACTTCGCCCGACAACGA	HEK293T	FANCF	FANCF_293T_PE2_3	0.2374262426320469	0.0255403871736121	0.1843884021170895	0.1491183439742495
ELMI002779	GAGATCGTGGATTTAACC	HEK293T	FANCF	FANCF_293T_PE2_3	0.5616963122670908	0.5120763057490786	0.5469540334292752	0.5402422171484815
ELMI003870	GCTGTGATAATCCAGAAGCGGGTCCGAGGATGGCTAGCTCGCACTCAT	HEK293T	FANCF	FANCF_293T_PE2_3	0.1345656477979296	0.1174504779647769	0.1687176756344336	0.1402446004657133
Rand20_6_15	GGGACGACGAGTTCCATAGG	HEK293T	FANCF	FANCF_293T_PE2_3	0.2927524195416751	0.3847739025574665	0.7524216341451411	0.4766493187480942
Rand30_9_5	GGGATTGTGCACCGAAGTTGTAAACCGACA	HEK293T	FANCF	FANCF_293T_PE2_3	0.7185741206932026	0.645977628806273	0.0533018898819612	0.4726178797938122
ELMI000420	GGTTATAAGGCTTTC	HEK293T	FANCF	FANCF_293T_PE2_3	0.3849339772520296	0.3895391544992991	0.3974436432887134	0.3906389250133473
Rand20_4_7	GTACGGGGGACCCCGTCGCG	HEK293T	FANCF	FANCF_293T_PE2_3	0.8739844457789947	0.7283220298409185	1.2513490409671642	0.9512185055290258
ELMI001566	GTATTTACAAACGCTGCATTTGAC	HEK293T	FANCF	FANCF_293T_PE2_3	0.5430186571146571	0.5447449702645776	0.5319763190664197	0.5399133154818848
ELMI000383	GTCACCTACGCACAGCTA	HEK293T	FANCF	FANCF_293T_PE2_3	0.2407148440853972	0.6477363113559027	0.6280222672771415	0.5054911409061472
His6-tag	GTGATGGTGATGGTGATG	HEK293T	FANCF	FANCF_293T_PE2_3	0.217474146470732	0.2697662359886351	0.3486831963111629	0.27864119292351
ELMI000442	TACAGGCATCAG	HEK293T	FANCF	FANCF_293T_PE2_3	0.3084309951273136	0.2680578552700651	0.3654321708064589	0.3139736737346125
ELMI000408	TACGTTAATGTG	HEK293T	FANCF	FANCF_293T_PE2_3	0.1701471196905708	0.4451876051420561	0.3275427722830878	0.3142924990385715
ELMI001229	TATCTGCTCACGCCG	HEK293T	FANCF	FANCF_293T_PE2_3	0.48699023582259	0.4110220447474332	0.4591140340456209	0.4523754382052147
ELMI000426	TATCTGGATCCA	HEK293T	FANCF	FANCF_293T_PE2_3	0.3694200556021461	0.6462575757743362	0.69857920373993	0.5714189450388041
Initiator_(Inr)	TCAGTT	HEK293T	FANCF	FANCF_293T_PE2_3	0.6064692067231634	0.6337993620336957	0.2919208155163225	0.5107297947577272
ELMI002893	TCATACGAGGACCTCAAGGCA	HEK293T	FANCF	FANCF_293T_PE2_3	0.263725614760833	0.5491427414288125	0.2232866871969396	0.345385014462195
ELMI000556	TCCAACTCAAGCACCGCT	HEK293T	FANCF	FANCF_293T_PE2_3	0.171979819079576	0.4240958486261182	0.3389975519691861	0.3116910732249601
ELMI001947	TCCTGGAAAGATGGATGTTAC	HEK293T	FANCF	FANCF_293T_PE2_3	0.1788306635209327	0.1747065305225879	0.1596151961315405	0.1710507967250204
ELMI003544	TCGTGGGTT	HEK293T	FANCF	FANCF_293T_PE2_3	0.1632945430302047	0.3360738696543764	0.3324653732269227	0.277277928637168
ELMI003815	TCTGCCTTGTCACTTGACGAG	HEK293T	FANCF	FANCF_293T_PE2_3	0.4933259683336076	0.3277809333111948	0.4291485493060467	0.4167518169836164
ELMI002672	TCTTGGGTGGAACTG	HEK293T	FANCF	FANCF_293T_PE2_3	0.4329584485243636	0.634411137479674	0.3446936860558864	0.470687757353308
Rand20_7_16	TGAAATGCTGCTAGGCGTTA	HEK293T	FANCF	FANCF_293T_PE2_3	0.6216731701229082	0.9829261292556468	0.7528661401320611	0.7858218131702053
ELMI000340	TGGAACTGTTGG	HEK293T	FANCF	FANCF_293T_PE2_3	0.1215580980795882	0.3126287958279415	0.2845441468224874	0.2395770135766725
ELMI000629	TTACTTACTATGGAC	HEK293T	FANCF	FANCF_293T_PE2_3	0.4072639928359929	0.1998023828633355	0.2801136974549928	0.2957266910514404
ELMI002689	TTATCTGTCCCC	HEK293T	FANCF	FANCF_293T_PE2_3	0.3280390698942264	0.4102587726123405	0.325103181596595	0.3544670080343873
Glu1	TTC	HEK293T	FANCF	FANCF_293T_PE2_3	0.4936973309880584	0.6661035649801367	0.6024585403719501	0.5874198121133817
ELMI000842	GACCCGTTT	HEK293T	FANCF	FANCF_293T_PE2_3	0.2164151960976559	0.3209018844227707	0.3664991260496895	0.3012720688567054
Rand20_8_17	AAAGTCAGTTCTAAGGAGCT	HEK293T	FANCF	FANCF_293T_PE2_3	0.3217714360930278	0.2828334482881519	0.4554229502839679	0.3533426115550492
ELMI001563	AACTTCGATAATCCCGTTTACCGG	HEK293T	FANCF	FANCF_293T_PE2_3	0.3623062793411105	0.2353836291266692	0.1331335840460804	0.2436078308379533
ELMI000283	AAGATCCTCAGGCTGAGTGGAAAACCC	HEK293T	FANCF	FANCF_293T_PE2_3	0.3678802221002046	0.6622432525531935	1.0372592562533751	0.6891275769689246
ELMI003843	AAGGAGATTTCAGACGATGAA	HEK293T	FANCF	FANCF_293T_PE2_3	0.3816084137336535	0.7503091099870595	0.4893799246472462	0.5404324827893198
ELMI002804	ACCGTGAGCGTTATCACA	HEK293T	FANCF	FANCF_293T_PE2_3	0.2488835511775512	0.3420362898760308	0.4800054390777048	0.3569750933770956
ELMI003254	ACTCCAGCTTCTCCAGCCCGC	HEK293T	FANCF	FANCF_293T_PE2_3	0.2048280727552534	0.212257180834343	0.5311885529651847	0.3160912688515937
ELMI000056	ACTCTGGAAGAA	HEK293T	FANCF	FANCF_293T_PE2_3	0.1746810017154746	0.1833397087566351	0.1658750587010487	0.1746319230577195
ELMI002425	AGAAAGAGGCCAGCTACAGACGACTCA	HEK293T	FANCF	FANCF_293T_PE2_3	0.3923097680990462	0.7211893875465027	0.935517549674054	0.6830055684398677
ELMI003664	AGAGTGCTTAGCCCA	HEK293T	FANCF	FANCF_293T_PE2_3	0.6570083072834269	0.4168383944372554	0.2581510553666193	0.4439992523624338
ELMI001142	AGTAACCCATTTCTC	HEK293T	FANCF	FANCF_293T_PE2_3	0.148787112049416	0.3960452087443603	0.4163609080063312	0.3203977429333692
Duplet_AT	AT	HEK293T	FANCF	FANCF_293T_PE2_3	0.2855015856211382	0.2783090180015987	0.3843663276016687	0.3160589770748019
ELMI001247	ATCAAGACAGAACCTACTGACGAT	HEK293T	FANCF	FANCF_293T_PE2_3	0.377294287714808	0.0914169720214118	0.1670894518096755	0.2119335705152984
ELMI000785	ATCTTAACCTCTTTGTTGCAG	HEK293T	FANCF	FANCF_293T_PE2_3	0.9341656578445072	1.307651910275128	1.008240567646736	1.0833527119221238
ELMI000016	CAGGAGCCCCAGGAGATCAATTTCCCA	HEK293T	FANCF	FANCF_293T_PE2_3	0.978862579272474	0.6412052347148282	1.1925975989773108	0.9375551376548708
ELMI000050	CCCGTCCAGGAA	HEK293T	FANCF	FANCF_293T_PE2_3	0.4154959246060821	0.8268126835768913	0.8318485796687783	0.6913857292839173
Rand20_4_12	CCGTCCGCAGCCGCGGAAGG	HEK293T	FANCF	FANCF_293T_PE2_3	0.832223632572123	0.8258854170158705	1.5352094686505875	1.0644395060795269
ELMI001176	CCTAATCCATTTTCT	HEK293T	FANCF	FANCF_293T_PE2_3	0.1737312640695	0.3171162905048976	0.2024612107613204	0.2311029217785727
ELMI000250	CCTCGAGTGTCGCTG	HEK293T	FANCF	FANCF_293T_PE2_3	0.2265333618291962	0.2122417327134671	0.2292711427799427	0.2226820791075353
ELMI001958	CCTGTTCTGTCTCCAATG	HEK293T	FANCF	FANCF_293T_PE2_3	0.2868258044783791	0.28816219441532	0.2854569793857994	0.2868149927598328
ELMI002147	CGACGCTCAAGTAAGGACACT	HEK293T	FANCF	FANCF_293T_PE2_3	0.2533265244882225	0.3530330220339076	0.3808763132657697	0.3290786199292999
ELMI003011	CGCAAGTCTGCCCCG	HEK293T	FANCF	FANCF_293T_PE2_3	0.2497414005568792	0.2462532553124549	0.327006621052032	0.2743337589737887
ELMI003299	CGGAAAGCCCTGAAGTTGAATTTT	HEK293T	FANCF	FANCF_293T_PE2_3	0.3139599430303192	0.3444254884993803	0.3867096447073895	0.3483650254123629
ELMI002073	CTAAGAGCTCGC	HEK293T	FANCF	FANCF_293T_PE2_3	0.4582211784130568	0.6136787473659594	0.5881940180584474	0.5533646479458212
miR-17	CTACCTGCACTGTGTAAGCACTTTG	HEK293T	FANCF	FANCF_293T_PE2_3	0.2961526911811625	0.2542607597782236	0.4417705654621068	0.330728005473831
Rand20_8_13	CTAGTTAGGCCGAAGAGCCT	HEK293T	FANCF	FANCF_293T_PE2_3	0.4782442887302658	0.772162773384741	0.7628648935868537	0.6710906519006202
ELMI000530	CTCAACGTGAGCCAGCTG	HEK293T	FANCF	FANCF_293T_PE2_3	0.3104659532032728	0.394948556964014	0.6114694883118514	0.4389613328263794
ELMI002433	CTCGATGCTCTGCTCGCTGACCTTGAG	HEK293T	FANCF	FANCF_293T_PE2_3	0.2845164179688914	0.2270881708314563	0.4032962270586945	0.3049669386196807
ELMI002343	CTGTATCCTAGTCTG	HEK293T	FANCF	FANCF_293T_PE2_3	0.3361154639670543	0.3992608717802626	0.4020404114050419	0.3791389157174529
ELMI000558	CTTAATTTTACAAACAAC	HEK293T	FANCF	FANCF_293T_PE2_3	0.4084917481976862	0.3211109724589321	0.3570929951090202	0.3622319052552128
ELMI001560	GAAATAGGAAATCCCACATACAAG	HEK293T	FANCF	FANCF_293T_PE2_3	0.2758923325523639	0.1262424851724259	0.5945574928218764	0.3322307701822221
ELMI001535	GAACATTCGTAT	HEK293T	FANCF	FANCF_293T_PE2_3	0.2628305310428783	0.3547690276743356	0.3796913208470013	0.3324302931880717
ELMI002252	GAAGTCCTTCGTAAA	HEK293T	FANCF	FANCF_293T_PE2_3	0.4226906592312956	0.1520993797258143	0.6973663926223259	0.424052143859812
ELMI001534	GAGCACAGCTAC	HEK293T	FANCF	FANCF_293T_PE2_3	0.2750465979786741	0.5151085858719451	0.5525213784738098	0.4475588541081429
ELMI001949	GAGGAGGCAGCGCTGGATGATCTG	HEK293T	FANCF	FANCF_293T_PE2_3	0.1617251217928435	0.2796510747490447	0.3093376216301368	0.250237939390675
ELMI003545	GAGTGGGTA	HEK293T	FANCF	FANCF_293T_PE2_3	0.2102832927834084	0.4055429484341479	0.4246339915472578	0.3468200775882713
ELMI003245	GATAAGCTAACCCCCAAG	HEK293T	FANCF	FANCF_293T_PE2_3	0.414134168153739	0.6403604320340446	0.5637656731936276	0.5394200911271371
Rand20_4_16	GATGGGAATGCCCATCAGTG	HEK293T	FANCF	FANCF_293T_PE2_3	0.3849984985355114	0.4205726689674883	0.420035356174065	0.408535507892355
ELMI002013	GGGAATGGCTCTCCTAAC	HEK293T	FANCF	FANCF_293T_PE2_3	0.2955734194135711	0.6356149536798253	0.8267572654703237	0.58598187952124
Rand20_9_1	GTCAAGCTTCACAAGCGATA	HEK293T	FANCF	FANCF_293T_PE2_3	0.5470114413581474	0.5085215195564472	0.8029378507805031	0.6194902705650325
ELMI001427	GTCAGGACATCCTATGTGCCC	HEK293T	FANCF	FANCF_293T_PE2_3	0.2486415642537033	0.4849085800082207	0.6329039529681614	0.4554846990766951
BxB1_attP	GTGGTTTGTCTGGTCAACCACCGCGGTCTCAGTGGTGTACGGTACAAACCCA	HEK293T	FANCF	FANCF_293T_PE2_3	0.0926020416974222	0.2524849703448518	0.1870487117237725	0.1773785745886821
ELMI001170	TACAATCCATTTAAG	HEK293T	FANCF	FANCF_293T_PE2_3	0.4438251921928604	0.6443626847342572	0.6138978282544028	0.5673619017271735
ELMI000733	TACCGCCCCTGGGGGACAGAGGTCGGGGCCTTT	HEK293T	FANCF	FANCF_293T_PE2_3	0.119762353448867	0.2273106972114969	0.3144001961942381	0.2204910822848673
ELMI000753	TACGAATGGATG	HEK293T	FANCF	FANCF_293T_PE2_3	0.1777623799873549	0.1467935874097975	0.2751697177852117	0.1999085617274547
ELMI003726	TACGACGTGCCTCCG	HEK293T	FANCF	FANCF_293T_PE2_3	0.213229937650437	0.4283227175493022	0.1622961786466504	0.2679496112821298
ELMI003887	TACGAGTCCCCGAAT	HEK293T	FANCF	FANCF_293T_PE2_3	0.179117711134931	0.2608802132991399	0.2142413432726462	0.218079755902239
ELMI003707	TACGATCTCCTTATT	HEK293T	FANCF	FANCF_293T_PE2_3	0.2660532487259653	0.2524849703448518	0.6251433876139016	0.3812272022282397
ELMI000458	TATCAACCAGGA	HEK293T	FANCF	FANCF_293T_PE2_3	0.2979715194581096	0.2564627600932367	0.4965329452535228	0.3503224082682897
Rand20_6_5	TCAGCCCTACGGCCGGGGTT	HEK293T	FANCF	FANCF_293T_PE2_3	0.2155766902718093	0.3503260242644128	0.5273236283938683	0.3644087809766969
ELMI001619	TCTGAACTTAATCCCAATGCCGAGGTATGGGGAGCACCC	HEK293T	FANCF	FANCF_293T_PE2_3	0.3497484658241251	0.2482296056761183	0.4309903885734546	0.3429894866912327
ELMI000221	TGGTCCGAATGG	HEK293T	FANCF	FANCF_293T_PE2_3	0.240911774691412	0.3105778102883018	0.3288394371715032	0.293443007383739
ELMI000224	TGTCTCAATGGGGGGACATGT	HEK293T	FANCF	FANCF_293T_PE2_3	0.4257462543582689	0.1932282936312641	0.1046049588933488	0.2411931689609606
ELMI000564	TTCAATATTACAGACCGC	HEK293T	FANCF	FANCF_293T_PE2_3	0.5811996564430315	0.3790368733730925	0.9179618841661228	0.6260661379940823
ELMI002070	TTCCGCCCAAGA	HEK293T	FANCF	FANCF_293T_PE2_3	0.4242978480496655	0.632934697146883	0.7672214302534248	0.6081513251499912
ELMI001212	TTCGAGATGGACATC	HEK293T	FANCF	FANCF_293T_PE2_3	0.1421437615114091	0.2258170518416477	0.2449672314027433	0.2043093482519334
ELMI003937	TTTAAGGAGCCA	HEK293T	FANCF	FANCF_293T_PE2_3	0.4830750391214806	0.3036760811707839	0.4120801410950109	0.3996104204624251
ELMI000766	TTTCCATGGATG	HEK293T	FANCF	FANCF_293T_PE2_3	0.3038952451989707	0.3637402627368424	0.3538874231217773	0.3405076436858635
ELMI003338	TTTGAGGATTTGGCCATAAGT	HEK293T	FANCF	FANCF_293T_PE2_3	0.5743620134260548	0.3128132375953916	0.2585740556914241	0.3819164355709568
ELMI001375	AAACTGAAGCGTAAGCGAAGACCA	HEK293T	FANCF	FANCF_293T_PE2_3	0.696568876635843	0.5947963243700836	0.3684199810080212	0.5532617273379826
ELMI002206	AACGGGAGG	HEK293T	FANCF	FANCF_293T_PE2_3	0.1843615087844667	0.4243881567953396	0.2905693302593023	0.2997729986130362
ELMI003958	AAGGGTCTGATTGATTACTACCTA	HEK293T	FANCF	FANCF_293T_PE2_3	0.9097038100847448	0.593882658741251	0.8857062212867497	0.7964308967042486
ELMI001004	AATCGCAAGCCTTTGACCGTGCTGAAT	HEK293T	FANCF	FANCF_293T_PE2_3	0.5635875456417275	0.3201802160170223	0.64372282395907	0.5091635285392733
Rand20_5_15	ACTCTGGGCTCTGTCGCCCA	HEK293T	FANCF	FANCF_293T_PE2_3	0.4805785272913955	0.5424481784752677	0.2635715499674932	0.4288660852447187
ELMI001663	AGATCAGTACTCCTGGAGGCTATCCGGAAAGGCATACAGCTGAGAAAGGTG	HEK293T	FANCF	FANCF_293T_PE2_3	0.1462137500485614	0.2490067803964568	0.3674606675292454	0.2542270659914212
ELMI003031	AGGATTTCAGTCATA	HEK293T	FANCF	FANCF_293T_PE2_3	0.4314059305556522	0.6814225051920717	0.471230106082659	0.528019513943461
ELMI003650	AGGTCCGCCTCCCCG	HEK293T	FANCF	FANCF_293T_PE2_3	0.3576613270418655	1.1029996868956449	0.6056076567509671	0.6887562235628257
Rand20_4_20	ATCCGGGACGCTCCCTGGAG	HEK293T	FANCF	FANCF_293T_PE2_3	0.2751240977245119	0.7001772530413948	0.390391712616326	0.4552310211274109
ELMI002901	ATGATCAAACTC	HEK293T	FANCF	FANCF_293T_PE2_3	0.1057992188974141	0.1366542365268528	0.070050970540298	0.1041681419881883
ELMI001317	ATGGCCGTACCGTTT	HEK293T	FANCF	FANCF_293T_PE2_3	0.2249805121714961	0.3315372223150339	0.2535877791353912	0.2700351712073071
ELMI000316	ATGGGGTGCGGGTGCTCATCT	HEK293T	FANCF	FANCF_293T_PE2_3	0.2258375807892922	0.1241148028380591	0.300062033478929	0.2166714723687601
ELMI002469	CAAGCTACGGGACCACCAAATACAAGCTACATG	HEK293T	FANCF	FANCF_293T_PE2_3	0.4226906592312956	0.6121329570703272	0.7947639334913656	0.6098625165976629
ELMI003589	CACCCCGATTTTCCT	HEK293T	FANCF	FANCF_293T_PE2_3	0.0702244417959783	0.0458621127924738	0.0295442072779096	0.0485435872887872
ELMI001414	CACCGGATATCCACCTTTAAA	HEK293T	FANCF	FANCF_293T_PE2_3	0.1863762611378497	0.2281188671701898	0.3848567471584173	0.2664506251554856
ELMI000791	CAGACAAGTATGACAGACTTTTACCATAGC	HEK293T	FANCF	FANCF_293T_PE2_3	0.5185424444101396	0.4342493347454454	0.0438135953479995	0.3322017915011949
ELMI000911	CAGGTGGATGGAGCGGATGAT	HEK293T	FANCF	FANCF_293T_PE2_3	0.2510065354304094	0.4683188966073864	0.4594959924766074	0.3929404748381344
ELMI000491	CATGACGAATTG	HEK293T	FANCF	FANCF_293T_PE2_3	0.2778318217091469	0.2755813085884558	0.3609012058854085	0.304771445394337
RES_BsmBI	CGTCTC	HEK293T	FANCF	FANCF_293T_PE2_3	0.4043128044821088	0.36516421330867	0.8124657001425155	0.5273142393110981
ELMI003232	CGTCTGGGAACACCCAAG	HEK293T	FANCF	FANCF_293T_PE2_3	0.6220196992032444	0.8881380866401823	0.4284162138976746	0.6461913332470338
ELMI001239	CTTAAAATCGAGCCAAGTTCCAATTGGGAC	HEK293T	FANCF	FANCF_293T_PE2_3	0.2938407184990791	0.261228115432807	0.5864644595637889	0.3805110978318917
ELMI000536	CTTAATCAGACTTCGCGC	HEK293T	FANCF	FANCF_293T_PE2_3	0.2040975473928889	0.257387591128247	0.5230247944667444	0.3281699776626268
Rand30_6_4	CTTACCCAAGCCAACGAGGCAGTGGGGTTC	HEK293T	FANCF	FANCF_293T_PE2_3	1.3867219873026717	0.6476609581321524	0.4609710052927239	0.8317846502425158
Rand20_10_18	GAAACTAGTAATCAAGTGGT	HEK293T	FANCF	FANCF_293T_PE2_3	0.3356397166719841	0.3955945644177258	0.3922685958500583	0.3745009589799228
ELMI002802	GAAATCATCGTCCTCTCCGACAGTGAC	HEK293T	FANCF	FANCF_293T_PE2_3	0.2745149668808414	0.1720211839112589	0.2316982802849421	0.2260781436923475
ELMI001928	GACACACGGGATAAT	HEK293T	FANCF	FANCF_293T_PE2_3	0.4845271684975974	0.5442705127814556	0.7534247843122235	0.5940741551970922
ELMI003567	GAGAATGAATTCTTTGACGCTCCAGAG	HEK293T	FANCF	FANCF_293T_PE2_3	0.9639408936128327	0.4490332297799702	0.6973663926223259	0.7034468386717098
ELMI000515	GAGAGAGAGCGGTTGCTG	HEK293T	FANCF	FANCF_293T_PE2_3	0.4015561262697308	0.6269973178430168	0.3117637990546868	0.4467724143891448
ELMI002812	GAGGTGATGATTATCGAG	HEK293T	FANCF	FANCF_293T_PE2_3	0.2487682605921765	0.2576377248416855	0.372565607017407	0.2929905308170897
ELMI000485	GATGATGAATTTGGGGAGTTT	HEK293T	FANCF	FANCF_293T_PE2_3	0.1915165915967884	0.1011867247565246	0.1717852697368779	0.1548295286967303
Rand20_8_2	GATGTCAGTGGAGGTCCCGA	HEK293T	FANCF	FANCF_293T_PE2_3	0.1956829584364461	0.4022657484554722	0.2478891773570678	0.2819459614163287
ELMI001419	GCTAGAGGGAGTTTTGATGGA	HEK293T	FANCF	FANCF_293T_PE2_3	0.2775878956145822	0.2865426057739887	0.4914555980633683	0.3518620331506464
ELMI000570	GGAAATTTCACAGGGAGC	HEK293T	FANCF	FANCF_293T_PE2_3	0.2354226456478102	0.5587127900149513	0.4560098355291792	0.4167150903973136
ELMI001600	GGAATTGTGAGTTTTCTG	HEK293T	FANCF	FANCF_293T_PE2_3	0.3225154162920868	0.5557845259163405	0.1983032396082443	0.3588677272722239
BRE	GGCGTGG	HEK293T	FANCF	FANCF_293T_PE2_3	0.156219889972309	0.3606288167629626	0.3353597936562163	0.284069500130496
GFP-11	GGTGATGCCGGCGGCGTTCACGTACTCGTGCAGCACCATGTGGTCTCT	HEK293T	FANCF	FANCF_293T_PE2_3	0.0706173843160198	0.0828147790563059	0.1147928218308355	0.0894083284010537
ELMI000549	GTCAACGCTACCAAATTA	HEK293T	FANCF	FANCF_293T_PE2_3	0.2607250795258459	0.4545768499007105	0.2336725085226641	0.3163248126497402
ELMI000980	GTGTCTACCCAGGAGTTGTAT	HEK293T	FANCF	FANCF_293T_PE2_3	0.489431289636237	0.4146033360220421	0.4961500026562002	0.4667282094381598
ELMI002194	TACACTCCCATG	HEK293T	FANCF	FANCF_293T_PE2_3	0.196316328398535	0.2877451724262964	0.2775858421364965	0.253882447653776
ELMI003704	TACGACACATATATT	HEK293T	FANCF	FANCF_293T_PE2_3	0.2078032291192961	0.3244549852562348	0.1195485244495416	0.2172689129416908
ELMI003898	TACGACGATTCTTTC	HEK293T	FANCF	FANCF_293T_PE2_3	0.1516688196222386	0.202152999132316	0.2569620279877557	0.2035946155807701
ELMI003745	TATATGTTCCCCAGC	HEK293T	FANCF	FANCF_293T_PE2_3	0.358472350459194	0.4436231908669585	0.4255116971932837	0.409202412839812
ELMI003906	TATGACCAGGTGGCT	HEK293T	FANCF	FANCF_293T_PE2_3	0.3402144330398233	0.6603716955351084	1.224643421190426	0.7417431832551192
ELMI003710	TATGATGATACGATC	HEK293T	FANCF	FANCF_293T_PE2_3	0.3767264297626472	0.2755813085884558	0.3950745228590001	0.3491274204033677
ELMI000440	TATTGGCAACAG	HEK293T	FANCF	FANCF_293T_PE2_3	0.4790494137954683	0.4675647598978737	0.3006609596934579	0.4157583777956
Rand20_3_15	TCCCTCCGGCTTTGGGGGGC	HEK293T	FANCF	FANCF_293T_PE2_3	0.3250203903992098	0.2178127385017207	0.41298581173478	0.3186063135452369
ELMI003183	TCCGATCAGATCGTGCCGGAGTAT	HEK293T	FANCF	FANCF_293T_PE2_3	0.4372661992047885	0.1636476659642558	0.3705563119469184	0.3238233923719876
Rand20_10_15	TCCGGGCACAATTTCCAATG	HEK293T	FANCF	FANCF_293T_PE2_3	0.3985369072752216	0.243538652497987	0.4128620768466142	0.3516458788732743
Rand20_2_15	TCGGACGAGCCCAGGGATGGGCTCACCGAT	HEK293T	FANCF	FANCF_293T_PE2_3	0.5941977318267415	0.7090477418890475	1.5149683701795351	0.9394046146317748
ELMI001039	TCTCCCAAGGTAACGTTTGAG	HEK293T	FANCF	FANCF_293T_PE2_3	0.5914682016098696	0.505933623782623	0.5938862182332065	0.5637626812085664
ELMI003819	TCTGATGACTCTTTCTCGGAG	HEK293T	FANCF	FANCF_293T_PE2_3	0.2565295035334759	0.4236012592437594	0.3732046560860474	0.3511118062877609
ELMI000324	TGGTCCACATGG	HEK293T	FANCF	FANCF_293T_PE2_3	0.2019125465085561	0.273939747183054	0.341737315906558	0.2725298698660561
ELMI001226	TTAGCCCCAGTGGCCCCACATTCACCATTTCTCCTG	HEK293T	FANCF	FANCF_293T_PE2_3	1.0107820112052723	0.2187369792591537	0.1680400946077893	0.4658530283574051
ELMI003679	AAATTCCCCGAAAAA	HEK293T	FANCF	FANCF_293T_PE2_3	0.1964618556990529	0.253727718353112	0.3330705158793198	0.2610866966438283
Initiator_(Inr)	AACTGA	HEK293T	FANCF	FANCF_293T_PE2_3	0.3083916544391596	0.8809866679977576	0.7545275723454673	0.6479686315941282
ELMI001103	AAGCCAACCGCCTACGTGAGACCCATG	HEK293T	FANCF	FANCF_293T_PE2_3	0.2985979886312822	0.6919330842783971	0.4953256620495024	0.4952855783197272
ELMI000198	AAGCCTTGGGAGAAGGATGCTTGG	HEK293T	FANCF	FANCF_293T_PE2_3	0.5359766284200868	1.1476589561129629	1.0367925129252276	0.9068093658194256
Rand30_7_9	AAGTCGGTTACCGCAGCGGTTCCACTGGAG	HEK293T	FANCF	FANCF_293T_PE2_3	0.3275645813221	0.5436617090758835	0.3523535457460173	0.4078599453813336
ELMI000606	ACCAACATAACCATCGCA	HEK293T	FANCF	FANCF_293T_PE2_3	0.1075051387640289	0.2855579543228739	0.2546400105840857	0.2159010345569962
Rand30_7_13	ACTCTACGCCTGTTCGGTCGTGTGCGGCGA	HEK293T	FANCF	FANCF_293T_PE2_3	0.2923125973465934	0.1372200925787238	0.3742574557901569	0.2679300485718247
ELMI001571	ACTTTCACAAACATAACATACCGG	HEK293T	FANCF	FANCF_293T_PE2_3	0.2083853109935799	0.2104041419540432	0.1789468479181817	0.1992454336219349
ELMI000555	AGAAACATCACTGGAAAG	HEK293T	FANCF	FANCF_293T_PE2_3	0.2765559703520744	0.4361783791742258	0.5136611792205368	0.408798509582279
ELMI001502	AGAAGGACTTCCATGGGCGGC	HEK293T	FANCF	FANCF_293T_PE2_3	0.1985221298412152	0.6641403950273511	0.533166549484105	0.4652763581175571
ELMI002554	AGAGCCAGGTCAACCTCTCTGAACGAG	HEK293T	FANCF	FANCF_293T_PE2_3	0.7970738145504432	0.6412052347148282	0.7375536084683583	0.7252775525778766
ELMI003613	AGATCCCGTTTTTTT	HEK293T	FANCF	FANCF_293T_PE2_3	0.415728695432192	0.8261713884206542	0.7192961533966129	0.653732079083153
ELMI001433	AGCTCTCCCTCCCCACCGTTC	HEK293T	FANCF	FANCF_293T_PE2_3	0.1891699095917361	0.2703619656227652	0.3373597778419314	0.265630551018811
ELMI000947	AGGAAGAACCGGTGGGAC	HEK293T	FANCF	FANCF_293T_PE2_3	0.6913899258801861	0.3264891857907567	0.3659648707639027	0.4612813274782819
ELMI003004	AGGAGCATCTCTCTGCCT	HEK293T	FANCF	FANCF_293T_PE2_3	0.3679537393308401	0.5245410522178311	0.6481546506300446	0.5135498140595719
ELMI003648	AGGCCAGTGTCACCA	HEK293T	FANCF	FANCF_293T_PE2_3	0.3341898024547431	0.4973906545255054	0.2899287049642425	0.3738363873148304
ELMI003820	AGTAGGCATAGCCTTGACATG	HEK293T	FANCF	FANCF_293T_PE2_3	0.3226251154132746	0.4378680792016575	0.5275728361577595	0.4293553435908972
Rand30_10_17	ATAGTCATGCCCGCGCCACGTTCCAAACCG	HEK293T	FANCF	FANCF_293T_PE2_3	0.6579618752185262	0.4613269469758024	0.5955038858347951	0.5715975693430413
ELMI000547	CACAACCTGAGTGTAATC	HEK293T	FANCF	FANCF_293T_PE2_3	0.2587102025588764	0.3226743170181285	0.3057465645597207	0.2957103613789085
ELMI000792	CAGGGCCGACTGGATGATTTCTTCAAAGTC	HEK293T	FANCF	FANCF_293T_PE2_3	0.2999740162286614	0.3525388548698064	0.3462784846124653	0.3329304519036444
Corn	CAGTGACCTCCTCAGACCTCCTTCCTCG	HEK293T	FANCF	FANCF_293T_PE2_3	0.2259395083870608	0.3633624162035285	0.5723937559143577	0.387231893501649
ELMI001416	CCAAGAATGAGCGGCGCTCCC	HEK293T	FANCF	FANCF_293T_PE2_3	0.3444146112255001	0.4637092783694805	0.694848824417913	0.5009909046709645
ELMI001107	CCACCAGTCGCTCAGGTCATGCCAGGG	HEK293T	FANCF	FANCF_293T_PE2_3	0.3269248067492052	0.7848111866847082	0.8998276033836463	0.6705211989391865
ELMI002170	CCCCCCGCATAT	HEK293T	FANCF	FANCF_293T_PE2_3	0.0789554250262231	0.1126488882387423	0.1898524164968253	0.1271522432539303
ELMI002053	CCCCGAGGATGTGCCGATGGCCGG	HEK293T	FANCF	FANCF_293T_PE2_3	0.1897794796548674	0.3443265369836151	0.2061498804980547	0.2467519657121791
Rand20_1_14	CCGCCCAGGGGGGGCGGGAA	HEK293T	FANCF	FANCF_293T_PE2_3	0.5276138725156597	0.1044559569984611	0.2863709901262783	0.306146939880133
ELMI000565	CCTAATATCACCCAACTG	HEK293T	FANCF	FANCF_293T_PE2_3	0.121661816593308	0.1864715164825825	0.1671768749437082	0.1584367360065329
ELMI002282	CCTCTGCCTTCAGGACTTCTGACT	HEK293T	FANCF	FANCF_293T_PE2_3	0.2547724521394111	0.2821511482142341	0.2291059618413405	0.2553431873983285
Rand30_10_9	CGATATTGCAACACAGATTCCCCTCACGAC	HEK293T	FANCF	FANCF_293T_PE2_3	0.1624313450321136	0.421904138814097	0.2299982182855874	0.271444567377266
Rand20_9_12	CGCGAATAAGCCAGGGAAAA	HEK293T	FANCF	FANCF_293T_PE2_3	1.0647932637124242	1.4058822212383797	1.7020467887731343	1.390907424574646
ELMI001258	CGCTCACCGACTTTT	HEK293T	FANCF	FANCF_293T_PE2_3	0.2317242400552932	0.491783653711077	0.2860990328706977	0.336535642212356
ELMI003095	CGCTCCAAGCTGTGTTTGGTATTACAA	HEK293T	FANCF	FANCF_293T_PE2_3	0.3030287414448392	0.1626436925534321	0.4145811214855663	0.2934178518279459
Rand20_10_2	CTATATTGATAAAAGCCGGG	HEK293T	FANCF	FANCF_293T_PE2_3	0.2271011511037038	0.3280099505571764	0.2004406397956385	0.2518505804855063
ELMI002924	CTCGAATGGGACGATTCCGCCATTGCTCCA	HEK293T	FANCF	FANCF_293T_PE2_3	0.4623908868939035	0.5323478290403502	0.77009785688355	0.5882788576059346
ELMI000514	GAAAAGATCACCCTGCTC	HEK293T	FANCF	FANCF_293T_PE2_3	0.1025868309879977	0.0373498476841496	0.0605607656750967	0.0668324814490814
ELMI002253	GAAATAATGCGAACT	HEK293T	FANCF	FANCF_293T_PE2_3	0.3593891595396523	0.1775919204596024	0.3081386386005625	0.2817065728666058
ELMI001948	GAAGAAAGCCTTGCAGATGATCTG	HEK293T	FANCF	FANCF_293T_PE2_3	0.2442870710093302	0.5999126361499579	0.5264284265348578	0.4568760445647153
ELMI002764	GACGAACAGTTTGTCCCCGACTAC	HEK293T	FANCF	FANCF_293T_PE2_3	0.1907527077556616	0.3930039246155571	0.4849442373658968	0.3562336232457052
ELMI002796	GAGACCATCGTTATCGACGACGAAGAGGAT	HEK293T	FANCF	FANCF_293T_PE2_3	0.3497484658241251	0.1602836873410486	0.1815926953663922	0.2305416161771886
ELMI003120	GAGCCAAATCTATTCTGCGACGAGGAGATACCCATTAAGAGTGAGGAGGTGGTGACG	HEK293T	FANCF	FANCF_293T_PE2_3	0.1146162017636216	0.0870270367677106	0.1669324582513112	0.1228585655942145
ELMI002835	GAGCCAGAAGAGCCAGAAGCTGATCAGCAT	HEK293T	FANCF	FANCF_293T_PE2_3	1.274889568971811	1.057947587008358	1.490262428069628	1.274366528016599
ELMI000985	GAGTCTACCGATGAAGAGTCT	HEK293T	FANCF	FANCF_293T_PE2_3	0.4005806862868894	0.3361892268178733	0.4174259642299909	0.3847319591115846
ELMI000588	GATAATGCCACAGTCCAC	HEK293T	FANCF	FANCF_293T_PE2_3	0.7387210586565633	1.5063023798982638	1.208036270684344	1.1510199030797237
ELMI001303	GATAGCGGTCTGGACTCT	HEK293T	FANCF	FANCF_293T_PE2_3	0.3436191964189747	0.4955800037760521	0.5298426223275772	0.4563472741742013
ELMI001119	GATGACATCTCCTTGCTG	HEK293T	FANCF	FANCF_293T_PE2_3	0.1601928424304651	0.5005634363083025	0.4962852855471768	0.3856805214286481
ELMI001935	GATTTGATTGATGCC	HEK293T	FANCF	FANCF_293T_PE2_3	0.4675572655184164	0.4817664932592577	0.5374199722961043	0.4955812436912595
ELMI002028	GCCTTACAGTCTCCTTTC	HEK293T	FANCF	FANCF_293T_PE2_3	0.1460606466453692	0.2012468766665696	0.3483012870052361	0.2318696034390583
ELMI003867	GCGATTACAATGCAGCGATATGTTAGGGGGTACCAGGCCCGGTGCTAT	HEK293T	FANCF	FANCF_293T_PE2_3	0.2262288035322427	0.2679119904545419	0.252589402052181	0.2489100653463218
ELMI002456	GCTGGAGCAAGTTGT	HEK293T	FANCF	FANCF_293T_PE2_3	0.3719677801235401	0.2174452254446313	0.5032220739635492	0.3642116931772403
ELMI002033	GGCAGGAGTTCTCCTAGC	HEK293T	FANCF	FANCF_293T_PE2_3	0.5447226905574857	0.4152713328040326	0.2728825014609101	0.4109588416074761
ELMI000961	GGCCTGTCCTCCCAGTCAGAC	HEK293T	FANCF	FANCF_293T_PE2_3	0.1926628695391264	0.1277019358680609	0.4607599379826082	0.2603749144632652
ELMI003466	GGCGGGCGGGGGGGA	HEK293T	FANCF	FANCF_293T_PE2_3	0.1309745704660352	0.1901627308293504	0.2256646304216065	0.1822673105723308
ELMI000390	GGGCAGAGGATATATCAGTATATCCAAAGCCGT	HEK293T	FANCF	FANCF_293T_PE2_3	1.5182358372389393	0.4602590605244694	0.8135941247260468	0.9306963408298184
ELMI002874	GTATCTTCCACAAGC	HEK293T	FANCF	FANCF_293T_PE2_3	0.3418821508488421	0.4467630921167752	0.5105122395751954	0.4330524941802709
ELMI000972	GTCTGGGGATCCCAGGAGGCC	HEK293T	FANCF	FANCF_293T_PE2_3	0.3830331831935768	0.7291232641971794	0.6280915854081875	0.5800826775996479
ELMI000850	GTGAAGTATGAA	HEK293T	FANCF	FANCF_293T_PE2_3	0.2735057206790737	0.2805982418100068	0.3555201217290288	0.3032080280727031
ELMI003695	TATGACAATTAC	HEK293T	FANCF	FANCF_293T_PE2_3	0.2023879674211701	0.2071165772360113	0.3225912564511439	0.2440319337027751
ELMI002091	TATGACCGGGAGTTCCTGCTG	HEK293T	FANCF	FANCF_293T_PE2_3	0.3904241966945555	0.9563824634274688	0.274137133651535	0.5403145979245199
ELMI002139	TATGCGGGGTCCACGGATGAG	HEK293T	FANCF	FANCF_293T_PE2_3	0.7257907904849563	0.5375288298095994	0.2092099177866977	0.4908431793604178
ELMI000430	TATGTGACTATG	HEK293T	FANCF	FANCF_293T_PE2_3	0.3069041090128219	0.3372890825217486	0.388144559901109	0.3441125838118932
ELMI000025	TCCGAGCCATTGGAAGTGGGCGAAAAC	HEK293T	FANCF	FANCF_293T_PE2_3	0.2074623445570926	0.3506735699234052	0.2898691631984366	0.2826683592263114
ELMI003371	TGGGATTCTTCTCTGGTCAAG	HEK293T	FANCF	FANCF_293T_PE2_3	0.2309603863512177	0.6600551729138262	0.3614858190698881	0.4175004594449773
ELMI001148	TTAAATCCGTTTTTG	HEK293T	FANCF	FANCF_293T_PE2_3	0.2838416926814805	0.4354121703676215	0.4044206589185236	0.3745581739892085
ELMI003940	TTCCGGAAGCCA	HEK293T	FANCF	FANCF_293T_PE2_3	0.1842497745367186	0.1799383838430505	0.2857501316110993	0.2166460966636228
ELMI001426	TTGCGGAAGAGTCTGCTGATA	HEK293T	FANCF	FANCF_293T_PE2_3	0.5678897406466261	0.3264891857907567	0.4197314964999579	0.4380368076457802
ELMI003931	TTTAAGGCTCCT	HEK293T	FANCF	FANCF_293T_PE2_3	0.1750678920847226	0.0446311816266152	0.3213670012084451	0.1803553583065943
Duplet_AC	GT	HEK293T	FANCF	FANCF_293T_PE2_3	0.2283639997902945	0.4357682114323418	0.389957425762029	0.3513632123282217
ELMI001444	AAAGCGTACTCTCCCCGCTAT	HEK293T	FANCF	FANCF_293T_PE2_3	0.8142151869063666	0.6165330671211499	0.2758812102681728	0.5688764880985632
ELMI000121	AATGAGTGT	HEK293T	FANCF	FANCF_293T_PE2_3	0.2979146980394486	0.1173049640982718	0.5298766476693655	0.3150321032690287
ELMI003119	ACCCTCGTGTGCCATGAAGTTGATCTCGATGATCTCGACGAGAAAGACAAGACC	HEK293T	FANCF	FANCF_293T_PE2_3	0.0932250075497594	0.0920944484236085	0.186207780228998	0.1238424120674553
ELMI003002	AGAAAAACCGCATCTGAGCCT	HEK293T	FANCF	FANCF_293T_PE2_3	0.1740200140928842	0.2661739145201751	0.1189819437649466	0.1863919574593353
ELMI003020	AGAAAATCCACAGGCGGCAAGGCACCA	HEK293T	FANCF	FANCF_293T_PE2_3	0.2191729344162273	0.3126287958279415	0.2096130197477511	0.2471382499973066
ELMI003826	AGCCATCGAAGCGACGGTGAG	HEK293T	FANCF	FANCF_293T_PE2_3	0.3437445438884855	0.7988919437198023	0.7012622942570873	0.6146329272884584
ELMI003015	AGGAACACCTTACCC	HEK293T	FANCF	FANCF_293T_PE2_3	0.1473463917742897	0.2666558226333679	0.2465436741594081	0.2201819628556885
ELMI000115	AGGGGAGAT	HEK293T	FANCF	FANCF_293T_PE2_3	0.1857980919698002	0.3872468870319813	0.4425594414718606	0.3385348068245474
ELMI003017	AGGTCCAATTCATGGCAG	HEK293T	FANCF	FANCF_293T_PE2_3	0.4302969178807019	0.5424481784752677	1.0745412119783695	0.6824287694447797
ELMI002319	ATGGGTTGCACACTAAGCGCG	HEK293T	FANCF	FANCF_293T_PE2_3	0.27953490490246	0.2989953596189035	0.3877249441606754	0.3220850695606796
ELMI002900	ATGTTAACCCTC	HEK293T	FANCF	FANCF_293T_PE2_3	0.1238712873865262	0.5926877238142062	0.3196262632852326	0.3453950914953216
ELMI000385	ATTACTTACGCTGAGCTC	HEK293T	FANCF	FANCF_293T_PE2_3	0.2069773021355152	0.3361892268178733	0.2793698446924036	0.274178791215264
Rand20_5_7	CACGGCCGACTATCGGCGAA	HEK293T	FANCF	FANCF_293T_PE2_3	0.3483411621678103	0.681575119414959	0.7108290642945716	0.5802484486257803
ELMI000498	CAGATTTACTACCTCAAACGGTTTTTTGAGGTGAGGCGGGTCGTG	HEK293T	FANCF	FANCF_293T_PE2_3	0.3266246003150921	0.2973409812271135	0.1025224711971566	0.242162684246454
ELMI002031	CCCACCTTATCCCCACCT	HEK293T	FANCF	FANCF_293T_PE2_3	0.0516801361755526	0.0270343060513638	0.0351499700320138	0.0379548040863101
ELMI002660	CCCCCCCCTGGTTTT	HEK293T	FANCF	FANCF_293T_PE2_3	0.1004112183896779	0.0911968417138267	0.0723247300940287	0.0879775967325111
Rand20_5_6	CCCTGGAGAGCGCTCCCAGG	HEK293T	FANCF	FANCF_293T_PE2_3	0.5986605903275861	0.4564552666358375	0.6613322629123577	0.572149373291927
ELMI002133	CCTAACCCCGATTAC	HEK293T	FANCF	FANCF_293T_PE2_3	0.1600800305695986	0.2609789434098686	0.2517322588002542	0.2242637442599071
ELMI000081	CCTATTGACCTGTCT	HEK293T	FANCF	FANCF_293T_PE2_3	0.2395247068977341	0.2713106040986346	0.2503778072476014	0.2537377060813234
ELMI002476	CCTCCACCATTAATA	HEK293T	FANCF	FANCF_293T_PE2_3	0.2169329977392342	0.2969413293706254	0.3831025676208485	0.2989922982435694
Rand20_6_16	CCTCGGCCTATGTAGAGGGG	HEK293T	FANCF	FANCF_293T_PE2_3	0.5322771264394094	0.9291210941428544	1.2534162475326387	0.9049381560383007
Rand30_10_4	CCTCTCGACTAATATTTCAACGCCCTGGGC	HEK293T	FANCF	FANCF_293T_PE2_3	0.2058415449902403	0.1942192079575783	0.3164519764840807	0.2388375764772997
ELMI000080	CCTGTGGATCTTAGC	HEK293T	FANCF	FANCF_293T_PE2_3	0.1467839429456867	0.3887231948124552	0.2860990328706977	0.2738687235429466
ELMI002069	CGGAGGCGG	HEK293T	FANCF	FANCF_293T_PE2_3	0.3083502540291126	0.4851379286609273	0.466036620735501	0.419841601141847
ELMI003027	CGGTCTGCATCCTTTTCA	HEK293T	FANCF	FANCF_293T_PE2_3	0.6610801779446803	0.4057794166256547	0.8732240046749125	0.6466945330817492
ELMI003077	CGTCCATCCCAGCTGGATGTT	HEK293T	FANCF	FANCF_293T_PE2_3	0.3839116996687914	0.6903885907867041	0.70308251059464	0.5924609336833786
ELMI000752	CTGGAGGACATAATACGAAAAGCACTG	HEK293T	FANCF	FANCF_293T_PE2_3	0.1386645965045816	0.1546892323086695	0.0571438318689007	0.1168325535607173
Rand20_6_9	CTGTGTAACGAAACGCGGGC	HEK293T	FANCF	FANCF_293T_PE2_3	0.2373000192175694	0.263005177442554	0.5632574709641862	0.3545208892081032
ELMI002001	CTTTACAAAGGAACCATT	HEK293T	FANCF	FANCF_293T_PE2_3	0.4043128044821089	0.2265890759505081	0.5922249980423444	0.4077089594916538
ELMI000633	GACAAGCACAGCCTGCTG	HEK293T	FANCF	FANCF_293T_PE2_3	0.3997391302232615	0.8885439998424859	0.634178333982741	0.6408204880161628
Rand20_1_17	GAGGGCGACGGCCCTCTTTG	HEK293T	FANCF	FANCF_293T_PE2_3	0.6229125504461199	0.6185881773448869	0.2159586248120751	0.4858197842010273
ELMI001302	GATAGCGGAATTCATTCA	HEK293T	FANCF	FANCF_293T_PE2_3	0.2872921879002952	0.1995445733370603	0.4344249658958751	0.3070872423777435
ELMI002816	GATATTGTGATTATAGGA	HEK293T	FANCF	FANCF_293T_PE2_3	0.3874664376286876	0.4768151418382993	0.3543071188323107	0.4061962327664325
ELMI003198	GCAGCGCAAAGATACGGGCGCGAACTTCGGAGGATGAGTGATGAATTTGTC	HEK293T	FANCF	FANCF_293T_PE2_3	0.0740602847433629	0.0845864197552801	0.1533264585514853	0.1039910543500428
ELMI001599	GCCGAGGACAGCTTCTTG	HEK293T	FANCF	FANCF_293T_PE2_3	0.1885768213554069	0.2275225015980899	0.2334531271439546	0.2165174833658171
ELMI000597	GCTAATATCTCATCCGGG	HEK293T	FANCF	FANCF_293T_PE2_3	0.1708749473488216	0.5494687926672912	0.7360565443104387	0.4854667614421838
Rand30_7_16	GGAAGTGGATGCCGTGTGCATAGGCGGTCG	HEK293T	FANCF	FANCF_293T_PE2_3	0.2394642361310344	0.2101539586699123	0.4594959924766074	0.3030380624258514
ELMI002305	GTGAATAATAGCCCCAGC	HEK293T	FANCF	FANCF_293T_PE2_3	0.3167608833168833	0.2051928938561102	0.3938069040690781	0.3052535604140239
ELMI003541	GTGTGGGTT	HEK293T	FANCF	FANCF_293T_PE2_3	0.1579704615473698	0.2173674275106618	0.2786026032177973	0.217980164091943
ELMI003727	TACAAGATTCCATCC	HEK293T	FANCF	FANCF_293T_PE2_3	0.4451742049350879	0.3690273091064789	0.3412644049002871	0.3851553063139513
ELMI002097	TACGATAGAAAGTTTCTGCTT	HEK293T	FANCF	FANCF_293T_PE2_3	0.0509177796999082	0.0689004430101233	0.1093193561262953	0.0763791929454423
ELMI003692	TACGTAAACATA	HEK293T	FANCF	FANCF_293T_PE2_3	0.4240675017695082	0.5090422789210722	0.1729007585014031	0.3686701797306613
ELMI000812	TACGTAAACGTG	HEK293T	FANCF	FANCF_293T_PE2_3	0.3106202756772778	0.2939126594923441	0.3183629183710618	0.3076319511802279
ELMI000471	TATCAGCCAGGC	HEK293T	FANCF	FANCF_293T_PE2_3	0.4768817693891541	0.8868273751781985	0.8285541298483081	0.7307544248052201
ELMI003743	TATGCACAGCCAAGC	HEK293T	FANCF	FANCF_293T_PE2_3	0.4732414505388551	0.7946919030638322	0.5627338352613998	0.610222396288029
ELMI000225	TGTTTTAATGGCGGGACCTGC	HEK293T	FANCF	FANCF_293T_PE2_3	0.3864600312971845	0.3576113563787245	0.2919208155163225	0.3453307343974105
ELMI001639	TTCAGGGATTTTGATTAT	HEK293T	FANCF	FANCF_293T_PE2_3	0.3874664376286877	0.4282862986463561	0.6563448401151302	0.490699192130058
ELMI003370	TTCGAAGACACTCTCGATCCA	HEK293T	FANCF	FANCF_293T_PE2_3	0.3444146112255001	0.1453449664814114	0.4476119171250277	0.3124571649439797
ELMI000568	TTGAATCTGACTAAAGAG	HEK293T	FANCF	FANCF_293T_PE2_3	0.2773119633127784	0.2446946904054141	0.5780800359895596	0.3666955632359174
Rand30_4_4	TTGCGACCTAACGTGTGTTGGTTGGGTGGC	HEK293T	FANCF	FANCF_293T_PE2_3	0.6575188032486821	0.075659023647858	0.2940970090292237	0.3424249453085879
ELMI000868	ATTAAACAGGAA	HEK293T	FANCF	FANCF_293T_PE2_3	0.1203897287571285	0.2666949727541461	0.3265715789841136	0.2378854268317961
Duplet_A	T	HEK293T	FANCF	FANCF_293T_PE2_3	0.2422970715090446	0.2620303621073332	0.2951071888175082	0.266478207477962
ELMI000008	AAGGCAAGTTTA	HEK293T	FANCF	FANCF_293T_PE2_3	0.4830750391214806	0.0924369661304373	0.2284886474120931	0.2680002175546703
Rand30_5_18	AAGGGTGGTTGTACAAGGCAGAACACCCAG	HEK293T	FANCF	FANCF_293T_PE2_3	0.5539945661414428	0.5339561306386594	1.4713664547635883	0.8531057171812302
Rand20_5_13	ACATGTCAGGTTGTGGCGTG	HEK293T	FANCF	FANCF_293T_PE2_3	0.5402021703038965	0.6312124258621296	0.8619807771469092	0.6777984577709785
ELMI002579	ACCAATCCATTTTCG	HEK293T	FANCF	FANCF_293T_PE2_3	0.2292054983155617	0.241824932503865	0.259198128231307	0.2434095196835779
Rand30_7_10	ACCCCTGTCCCAGTTGGATAACTGGAAGTT	HEK293T	FANCF	FANCF_293T_PE2_3	0.2572117628513842	0.2274221240238555	0.1967254199802583	0.2271197689518326
Rand20_7_5	ACCCTAGACCGGGTGTCAGG	HEK293T	FANCF	FANCF_293T_PE2_3	0.5989311713853613	0.5798539345190167	0.4463144912782885	0.5416998657275556
ELMI002157	ACCGTCACAAACTATTTCATCGTT	HEK293T	FANCF	FANCF_293T_PE2_3	0.2425876826892653	0.32973783440559	0.0360706754804651	0.2027987308584401
ELMI003134	ACTGAGGAGCTCGGTTGTGATGAGATCATCGACAGAGAG	HEK293T	FANCF	FANCF_293T_PE2_3	0.512243765000638	0.4418486981034907	0.4281505294239395	0.4607476641760227
ELMI000110	AGAGGCGAC	HEK293T	FANCF	FANCF_293T_PE2_3	0.1793233099769133	0.3656413442494043	0.4483069666857809	0.3310905403040328
ELMI003556	AGCGACGATGAATTCTTCGATGCTAGGGAGGAG	HEK293T	FANCF	FANCF_293T_PE2_3	0.1783031394397501	0.1176380985366056	0.1153377800968012	0.1370930060243856
ELMI003029	AGGGCCAACACTCTCAGT	HEK293T	FANCF	FANCF_293T_PE2_3	0.4291935924502387	1.0540283828804644	1.2446665994904804	0.9092961916070612
ELMI001349	AGGGGGAAGAAGAAAGGCTCA	HEK293T	FANCF	FANCF_293T_PE2_3	0.342301638150497	0.2965427504050273	0.3814653771609304	0.3401032552388183
ELMI000605	AGTAACAGCAGTGCCAGA	HEK293T	FANCF	FANCF_293T_PE2_3	0.617524634970721	1.8669663300147497	1.6659308268200006	1.3834739306018238
Rand30_8_14	AGTGACGCTTTTCATAGTCACAGTACTTTC	HEK293T	FANCF	FANCF_293T_PE2_3	0.5017550990875093	0.6601325170868884	0.1725442620921218	0.4448106260888398
ELMI001544	AGTGTTCAGAACCCTGTCTAC	HEK293T	FANCF	FANCF_293T_PE2_3	0.3045587719352131	0.2482296056761183	0.7135842157065659	0.4221241977726325
ELMI001102	ATTCCCACGGCCTGTGTGCGGCCCACT	HEK293T	FANCF	FANCF_293T_PE2_3	0.1908925557818754	0.3896901679338791	0.4085580886070192	0.3297136041075912
ELMI002857	CAGCGAGACTTCCTGCCTCTGGAA	HEK293T	FANCF	FANCF_293T_PE2_3	0.1762880474519147	0.4525978981853938	0.5801314877967355	0.4030058111446813
ELMI002467	CAGGCCCAGGGACCTCCTTATCCCACATACCCT	HEK293T	FANCF	FANCF_293T_PE2_3	0.2641816620195598	0.3008047112656139	0.4899529690554983	0.3516464474468906
Rand20_4_19	CCAGGGCGGAGGTGCCCTTC	HEK293T	FANCF	FANCF_293T_PE2_3	0.3454809103314614	0.2375530634965004	0.2594851693478421	0.2808397143919346
ELMI000027	CCCAGCCCTCAGGAAAACTCTTATGTG	HEK293T	FANCF	FANCF_293T_PE2_3	0.1295152437756059	0.0742602853955446	0.1848441040685682	0.1295398777465729
ELMI002438	CCTCCGGAGTAC	HEK293T	FANCF	FANCF_293T_PE2_3	0.0710279251117218	0.1254155693306851	0.2158853191010051	0.137442937847804
ELMI002651	CCTTATCCAACATACCCAGGATACCCT	HEK293T	FANCF	FANCF_293T_PE2_3	0.1421895183958487	0.2149069543304916	0.3412007242873182	0.2327657323378861
ELMI003082	CGACCTACTTTTCTGCAGTTA	HEK293T	FANCF	FANCF_293T_PE2_3	0.6234096873578885	0.3277809333111948	0.4110791367036869	0.4540899191242567
ELMI002636	CGAGGCATTCTGAAGCGC	HEK293T	FANCF	FANCF_293T_PE2_3	0.3200487591885144	0.6348400834820269	0.380381668703087	0.4450901704578761
ELMI000107	CGCGGAGAC	HEK293T	FANCF	FANCF_293T_PE2_3	0.2039297040150987	0.2645800587446052	0.3234667058048694	0.2639921561881911
ELMI000517	CGTAGTGTCCGGTTGCTG	HEK293T	FANCF	FANCF_293T_PE2_3	0.4736855108811837	0.9067790446153728	1.0813096874368646	0.8205914143111404
ELMI001411	CTCCGACTGTCACTGTATAAT	HEK293T	FANCF	FANCF_293T_PE2_3	0.3386261303645674	0.3277809333111948	0.5372304061683103	0.4012124899480242
ELMI001169	CTGAATCCTTTCGGT	HEK293T	FANCF	FANCF_293T_PE2_3	0.3131853070988357	0.4105013242515539	0.193116847187721	0.3056011595127035
Rand30_6_14	CTGGGCAGTGCCTGAAGCACTCCTCGATGC	HEK293T	FANCF	FANCF_293T_PE2_3	0.3381525273850365	0.495068569303631	0.549440188126681	0.4608870949384495
ELMI002697	GAAAGCAAGTTCACCTTTCACTCAGTCGAGGAT	HEK293T	FANCF	FANCF_293T_PE2_3	0.5470114413581473	0.3864565872625283	1.0356926623103848	0.6563868969770201
ELMI003204	GAACAGACACTGCAGGAGGTGCCCACTGGTCTG	HEK293T	FANCF	FANCF_293T_PE2_3	0.3711863352073142	0.234092025485293	0.4717478538327497	0.359008738175119
ELMI002834	GAACCGGAGGAGCCAGAAGCCGACCAGCAT	HEK293T	FANCF	FANCF_293T_PE2_3	0.8518346109699392	0.322047156052107	0.7371126637044273	0.6369981435754911
ELMI002667	GAAGACTATATCATTATC	HEK293T	FANCF	FANCF_293T_PE2_3	0.2437288881857874	0.2778922629581702	0.2760708193473949	0.2658973234971175
ELMI003125	GAAGTCCTGTTCTGCTTCGAACAGTTCGACGAGCTCACACTGCTGCACCTTCGCGAATTTGAC	HEK293T	FANCF	FANCF_293T_PE2_3	0.1764356099916345	0.0541923996038623	0.1524606688324113	0.1276962261426361
ELMI002684	GACATTCTTGTGGTG	HEK293T	FANCF	FANCF_293T_PE2_3	0.2534931069708487	0.2730270019177079	0.4416653819941396	0.3227284969608988
Rand20_1_8	GACCCCTGCTACGCAGGGGA	HEK293T	FANCF	FANCF_293T_PE2_3	0.6676344771448157	1.6994180696288104	1.0412290839153622	1.1360938768963291
ELMI001545	GAGATTATAAATCCTAATTAC	HEK293T	FANCF	FANCF_293T_PE2_3	0.3032346033615817	0.6887329826553212	0.7354647941195076	0.5758107933788036
ELMI000269	GAGCCACAGACCGTGCCTGATGTGCCATCCTTT	HEK293T	FANCF	FANCF_293T_PE2_3	0.3435058655494434	0.6223221100049166	0.6394455958928967	0.5350911904824188
ELMI003578	GAGGAGTTTGAGGATGCTCCTGAT	HEK293T	FANCF	FANCF_293T_PE2_3	0.2735057206790737	0.4338393561439109	0.3479202133870684	0.3517550967366843
ELMI000486	GAGGATGACTTTGGAGACTTC	HEK293T	FANCF	FANCF_293T_PE2_3	0.253999242876469	0.34993297104289123	0.249389305970898	0.2844405066300861
ELMI000563	GATAATTCCACTCAAATG	HEK293T	FANCF	FANCF_293T_PE2_3	0.4536192440530976	1.5290706736278321	0.7748515473581398	0.9191804883463564
ELMI002864	GATCAGGAAGCAAAACCC	HEK293T	FANCF	FANCF_293T_PE2_3	0.2645574538574254	0.3152844940595753	0.3816667419081648	0.3205028966083885
ELMI000511	GATGAGGCTCTGCTGGTTTGC	HEK293T	FANCF	FANCF_293T_PE2_3	0.4584109966311234	0.3931038239354899	0.8643414443769672	0.5719520883145269
ELMI000592	GCAAACGCATCTGCTGCA	HEK293T	FANCF	FANCF_293T_PE2_3	0.5049336381767513	1.2432972024557098	0.8913085254817892	0.8798464553714167
ELMI002008	GCCTCTCAGAGTCCCCGG	HEK293T	FANCF	FANCF_293T_PE2_3	0.2024008477093024	0.2262575630376324	0.4531274717039075	0.2939286274836141
Rand30_8_3	GCTCAGTTGGCTACATCGGCTTCGCACAGA	HEK293T	FANCF	FANCF_293T_PE2_3	0.4748524852640938	0.3818445539165969	0.2871508675503694	0.38128263557702
ELMI000936	GCTTTCAGCGTCGAGGCACTTGTCGGC	HEK293T	FANCF	FANCF_293T_PE2_3	0.3732118195219466	0.6937238013702149	0.6651802514243725	0.5773719574388447
Rand20_6_14	GGGCTCAGTTGAGCTATAGT	HEK293T	FANCF	FANCF_293T_PE2_3	0.4815116894803108	0.4802703240255334	0.8723811243615197	0.6113877126224546
ELMI001244	GTTAAAGCTGAGCCCCCAGAGGCCGAC	HEK293T	FANCF	FANCF_293T_PE2_3	0.4363258417871439	1.0355828861800564	0.8820161058359495	0.7846416112677166
Rand20_3_2	GTTGCCACAAACTGGCGACA	HEK293T	FANCF	FANCF_293T_PE2_3	0.800887564859297	0.9502122539860016	2.635351450572767	1.4621504231393552
Rand20_2_3	GTTGGCGCCTCCTAGGGGCGCTAACAAGTG	HEK293T	FANCF	FANCF_293T_PE2_3	0.4111888725855462	0.2930031154532432	0.6694717369174329	0.4578879083187408
Rand20_10_19	TACGAAATTCTACCGTTGAC	HEK293T	FANCF	FANCF_293T_PE2_3	0.1710196690223173	0.2834959566200215	0.210525703433155	0.2216804430251646
ELMI003711	TACGATGCCTTGCTG	HEK293T	FANCF	FANCF_293T_PE2_3	0.2656912715168144	0.4768151418382993	0.6792529798269409	0.4739197977273515
ELMI000291	TACGTGAAAATG	HEK293T	FANCF	FANCF_293T_PE2_3	0.1654240445276227	0.234669263029168	0.2825692396080074	0.227554182388266
ELMI003721	TATAGGGTTCCAGGA	HEK293T	FANCF	FANCF_293T_PE2_3	0.5917669229238139	0.4331849981406771	0.2016481135293472	0.4088666781979461
ELMI003886	TATGAGTCCCCAAAT	HEK293T	FANCF	FANCF_293T_PE2_3	0.2372819982562073	0.4316461526765896	0.4283449003373087	0.3657576837567018
ELMI002349	TCACTGGACAACCCAGATTAC	HEK293T	FANCF	FANCF_293T_PE2_3	0.942485929367078	2.973981621850418	0.6628433038786463	1.5264369516987142
ELMI001461	TCTCTCCTATCTCCTCTTGTG	HEK293T	FANCF	FANCF_293T_PE2_3	0.1360857732159293	0.114553366174979	0.1866279373654752	0.1457556922521279
HA-tagx2	TGCGTAGTCTGGCACATCGTATGGGTATTCTGCGGCATAATCGGGGACGTCGTAGGGATA	HEK293T	FANCF	FANCF_293T_PE2_3	0.0766943876543381	0.0920518121048939	0.1095209563666234	0.0927557187086185
ELMI000335	TGGTCTTCTTGG	HEK293T	FANCF	FANCF_293T_PE2_3	0.1672870968809572	0.258175366170654	0.2505507997445482	0.2253377542653865
ELMI000553	TGTAATTGTTCTGAGCAT	HEK293T	FANCF	FANCF_293T_PE2_3	0.2871106364589933	0.2316375874723411	0.1813152620818047	0.233354495337713
ELMI001227	TTCAATCTAGCACCC	HEK293T	FANCF	FANCF_293T_PE2_3	0.2298935600269099	0.253208422981943	0.2907937081205065	0.2579652303764532
ELMI001211	TTCGAAATGGATATT	HEK293T	FANCF	FANCF_293T_PE2_3	0.2324798625772126	0.0754008017241451	0.2933252455566071	0.200401969952655
ELMI001377	TTGAAACGGAAAAGACGA	HEK293T	FANCF	FANCF_293T_PE2_3	0.3170179944234718	0.3919625547692257	0.459025979953936	0.3893355097155445
C/EBP-binding_site	TTGCATCAG	HEK293T	FANCF	FANCF_293T_PE2_3	0.2431161961591766	0.3788627636471516	0.5550467206585858	0.3923418934883047
ELMI000287	AAAGTTCTCCATATGTCCTTGAACCCG	HEK293T	FANCF	FANCF_293T_PE2_3	0.293879735989253	0.1665258912450342	0.573177856949857	0.3445278280613814
Rand30_3_8	AAGGTTAGTCCACAGCCAGGACTGACCACG	HEK293T	FANCF	FANCF_293T_PE2_3	0.5716717932226539	1.1134118387223242	1.381937071618554	1.0223402345211774
ELMI001598	ACAAACGACTCTCTTCTG	HEK293T	FANCF	FANCF_293T_PE2_3	0.1107926271217852	0.230579881593472	0.219020197464809	0.1867975687266887
ELMI000557	ACCAATGGATCTTGCGCT	HEK293T	FANCF	FANCF_293T_PE2_3	0.2334525816674938	0.0473071411245707	0.1826435790201329	0.1544677672707325
ELMI002177	ACCGTGGATAGCCAGGGCCCTACA	HEK293T	FANCF	FANCF_293T_PE2_3	0.4259173054849696	0.2985464176374937	0.5197761932588764	0.4147466387937799
ELMI002550	AGAAGAAGAGCCATCTCTGAGACTGAA	HEK293T	FANCF	FANCF_293T_PE2_3	0.2089706629907528	0.882520701937731	0.4869297139284441	0.526140359618976
ELMI002072	AGGCGGAGA	HEK293T	FANCF	FANCF_293T_PE2_3	0.1505071942696405	0.2829944693233288	0.2973541978694182	0.2436186204874625
ELMI003010	AGGTACAGCACACCA	HEK293T	FANCF	FANCF_293T_PE2_3	0.194448101540596	0.5025767182219799	0.3584992471253082	0.3518413556292947
ELMI000575	AGTAACCTTACAATCGAT	HEK293T	FANCF	FANCF_293T_PE2_3	0.415938412278719	0.2248593883478324	0.4551847583643634	0.3653275196636383
ELMI001251	ATCAAAGATGAGCCGGAGGACGAC	HEK293T	FANCF	FANCF_293T_PE2_3	0.1840023265451302	0.3487199567204893	0.350142121818741	0.2942881350281202
ELMI003363	ATGGAGTTCAGTCTCAAAGAC	HEK293T	FANCF	FANCF_293T_PE2_3	0.1635536721648732	0.1999315376033894	0.2851745060312214	0.2162199052664947
ELMI000327	ATGGGATGCACCCTCTCAGCT	HEK293T	FANCF	FANCF_293T_PE2_3	0.3606335818372272	0.497749833218837	0.438435363015403	0.4322729260238225
ELMI000783	ATTCTGCATCGGTTGCTCCAG	HEK293T	FANCF	FANCF_293T_PE2_3	0.9715576346510376	1.718300492624686	0.9385117807253732	1.2094566360003656
ELMI002044	CAACGCAGTCCCCCAGATGGTCAA	HEK293T	FANCF	FANCF_293T_PE2_3	0.2844459495062367	0.9221887528475756	0.6719150644244307	0.6261832555927477
ELMI002115	CACAGGAAGCATCTGCAGGAGATACCA	HEK293T	FANCF	FANCF_293T_PE2_3	0.4124642723144095	0.3506735699234053	0.4355299403737945	0.3995559275372031
ELMI003224	CCAATGCTCACTCCCGAGGAGAGA	HEK293T	FANCF	FANCF_293T_PE2_3	0.2964960566202132	0.1732739992562708	0.539068499818485	0.3362795185649896
ELMI003408	CCACCCCCTCCACCCTTACCA	HEK293T	FANCF	FANCF_293T_PE2_3	0.0433865995478468	0.0625166856263101	0.0640296488236067	0.0566443113325879
ELMI000249	CCGGTTGTAATGCTC	HEK293T	FANCF	FANCF_293T_PE2_3	0.2107817420700061	0.4655493945534864	0.3347358684587164	0.337022335027403
ELMI002172	CGCCGGCAAACCTCTATGACCGACTTCTATCACTCTAAGCGGAGATTAATC	HEK293T	FANCF	FANCF_293T_PE2_3	0.1837226877509887	0.0964735148697578	0.2678744145796385	0.1826902057334617
ELMI002743	CGCGCTCAACAGGTGAAGATGTGG	HEK293T	FANCF	FANCF_293T_PE2_3	0.2741777249067863	0.1888242299587567	0.6311360648313787	0.3647126732323072
ELMI002930	CTCGAGTGGGAAGATGACACACCTGTTGCC	HEK293T	FANCF	FANCF_293T_PE2_3	0.2238694972965751	0.7800607532722408	0.3790562970351319	0.4609955158679826
ELMI002205	GAACTGAACAATAACTTG	HEK293T	FANCF	FANCF_293T_PE2_3	0.3452671226394246	0.3225172978857596	0.20535942850228	0.2910479496758215
ELMI003523	GAAGGCCAGTTTTACTCCCCCCCAGAGAGT	HEK293T	FANCF	FANCF_293T_PE2_3	0.3933194049644684	0.3641610149204594	0.6168351384374381	0.4581051861074552
ELMI001318	GACGCAACTCCCTTT	HEK293T	FANCF	FANCF_293T_PE2_3	0.1863566032683067	0.3387863302649848	0.3829743383047631	0.3027057572793515
ELMI003518	GACGGACAATTCTATTCCCCTCCCGAGAGC	HEK293T	FANCF	FANCF_293T_PE2_3	0.1511119106751882	0.1509303836391086	0.1673679342293582	0.1564700761812183
ELMI002867	GAGCCTCAGGATGATGGAAAATCAACA	HEK293T	FANCF	FANCF_293T_PE2_3	0.3558365243528765	0.2963217796521174	0.2615123972333721	0.3045569004127886
ELMI002766	GATGAGCAGTTCGTCCCAGACTTT	HEK293T	FANCF	FANCF_293T_PE2_3	0.2779069621612657	0.3206026173574141	0.1831467293755603	0.2605521029647467
ELMI001308	GATTCAGGTCAGGGCTCT	HEK293T	FANCF	FANCF_293T_PE2_3	0.2443583957015957	0.5198219977688127	0.6834746318131161	0.4825516750945081
P2A	GCAACAAACTTCTCTCTGCTGAAACAAGCCGGAGATGTCGAAGAGAATCCTGGACCG	HEK293T	FANCF	FANCF_293T_PE2_3	0.0684926507309635	0.0750592352384185	0.113762869922076	0.0857715852971526
DIR2	GGATGCGCCATAGCTGTCATTCACCAGCTGCGTGTTTCGCAGGCTTTTCAAGGCGCATCC	HEK293T	FANCF	FANCF_293T_PE2_3	0.1636221906701789	0.2621136344681725	0.5077673617226737	0.311167728953675
ELMI001412	GGGCGGGACAGTCTGTCTCCC	HEK293T	FANCF	FANCF_293T_PE2_3	0.5670240550663722	1.0909844397617057	0.8285541298483081	0.828854208225462
ELMI003250	GTCACCGCCACACCAGCTCGC	HEK293T	FANCF	FANCF_293T_PE2_3	0.6829916866675173	1.4326152327587582	1.7761495061074752	1.2972521418445837
ELMI003383	GTCGGACTCTCTCTGATCTCC	HEK293T	FANCF	FANCF_293T_PE2_3	0.1501888748816447	0.7568704550846832	0.5173190694361982	0.4747927998008421
ELMI000851	GTGAAGAAAGAG	HEK293T	FANCF	FANCF_293T_PE2_3	0.115794567567194	0.1519424683987244	0.1382533956219188	0.1353301438626124
Rand20_3_16	GTGCCCCGACGCAGGGGTAA	HEK293T	FANCF	FANCF_293T_PE2_3	1.918881405399216	1.1046217452587268	2.1780758564094564	1.7338596690224664
Rand20_9_9	GTGTTGTCGTACTAGAGGCA	HEK293T	FANCF	FANCF_293T_PE2_3	0.3503121216916902	0.3183347969045322	0.1423196719637399	0.2703221968533207
ELMI000863	GTTAAAGAGGAG	HEK293T	FANCF	FANCF_293T_PE2_3	0.1175625095207143	0.1252709958171095	0.1825832009774816	0.1418055687717685
ELMI000595	GTTAATGCTACTAACCAG	HEK293T	FANCF	FANCF_293T_PE2_3	0.8059301902676704	1.0820784443350793	0.9367608259105868	0.9415898201711124
ELMI003905	TACGACTATACTTAT	HEK293T	FANCF	FANCF_293T_PE2_3	0.2272359559025386	0.2936955895813454	0.1214767264567922	0.2141360906468921
ELMI000577	TATAATAGCACACTCACG	HEK293T	FANCF	FANCF_293T_PE2_3	0.2631847500874105	0.4490332297799702	0.2622574467981396	0.3248251422218401
Rand30_8_8	TATAGGATGTGCCGTATGGTCAGCCCCATC	HEK293T	FANCF	FANCF_293T_PE2_3	0.8717994846645473	0	0.1624931400285031	0.3447642082310168
ELMI002096	TATGATCGCAAATTCCTGATG	HEK293T	FANCF	FANCF_293T_PE2_3	0.2810196141043229	0.1869072327002921	0.1133929093694838	0.193773252058033
ELMI002286	TATGTGCCGCCATCACTGAGA	HEK293T	FANCF	FANCF_293T_PE2_3	0.9021606607473924	0.3076940794592553	0.9509541717577172	0.7202696373214549
ELMI003832	TCAGGCGGCTCCTACTCTATT	HEK293T	FANCF	FANCF_293T_PE2_3	0.2155918354657304	0.1423787426756683	0.3208741070348125	0.2262815617254037
Rand30_8_12	TCAGTGATGATTCACTATCAGACGAGCGTC	HEK293T	FANCF	FANCF_293T_PE2_3	0.4607708988016827	0.5798539345190167	0.2092099177866977	0.4166115837024657
ELMI001603	TCTAACCTGAATCCTGACGCCAAAGAATTCATCCCTGGC	HEK293T	FANCF	FANCF_293T_PE2_3	0.3760703659337263	0.2181968879523411	0.3569458312948397	0.3170710283936357
ELMI003808	TCTACTGATTCAGGATTCTGC	HEK293T	FANCF	FANCF_293T_PE2_3	0.5551757912291644	1.2541556933068514	0.6973663926223259	0.8355659590527805
Rand20_9_3	TGAGGATCTGATGGCCAGTA	HEK293T	FANCF	FANCF_293T_PE2_3	0.953763538778308	1.123344147720739	0.4870495440536878	0.8547190768509116
Rand20_8_9	TGCCCGATGCATAGTTGGAC	HEK293T	FANCF	FANCF_293T_PE2_3	0.3454809103314614	0.6183633179565392	0.7830078794355939	0.5822840359078648
Rand20_9_8	TGCCGTCGCGCACTGCAACA	HEK293T	FANCF	FANCF_293T_PE2_3	0.509544904278822	0.4919368096293925	0.6641584691641199	0.5552133943574448
ELMI000220	TGGGCCCAGTGG	HEK293T	FANCF	FANCF_293T_PE2_3	0.2619491409320705	0.4895830449900173	0.5416438000950103	0.4310586620056993
ELMI000338	TGGTCTTCCTGG	HEK293T	FANCF	FANCF_293T_PE2_3	0.126412159770107	0.26537459345555	0.3520166876716903	0.2479344802991158
Rand20_9_7	TTTGTGGCAATAATACCCGC	HEK293T	FANCF	FANCF_293T_PE2_3	0.2857908476126491	0.4400883447245923	0.2962264322643508	0.3407018748671974
Lys1	AAA	HEK293T	FANCF	FANCF_293T_PE2_3	0.1305940148133494	0.2518398633058418	0.2134795079456099	0.1986377953549337
Duplet_TA	TA	HEK293T	FANCF	FANCF_293T_PE2_3	0.2728080020038719	0.205772043994005	0.0964347892486698	0.1916716117488489
ELMI002582	AACCGTGATTCTGGCATTGACTCA	HEK293T	FANCF	FANCF_293T_PE2_3	0.0892832559380727	0.2830635344775261	0.2421235938218563	0.204823461412485
ELMI000954	ACAGTGTCAACCCAGGAACTG	HEK293T	FANCF	FANCF_293T_PE2_3	0.3274364261650882	0.756014882686581	0.9563881955963326	0.6799465014826672
ELMI000776	ACCTTACTCCAACTCCTGCTG	HEK293T	FANCF	FANCF_293T_PE2_3	0.134321698377945	0.1429270280371735	0.2505507997445482	0.1759331753865556
ELMI003034	AGAAAAGCAGTGAGTATGCAT	HEK293T	FANCF	FANCF_293T_PE2_3	0.5166219168382502	0.2856780375669121	0.4977485032843367	0.4333494858964997
Splice_donor_alt1	AGATACTTACCTG	HEK293T	FANCF	FANCF_293T_PE2_3	0.0828313049562515	0.1634340267136497	0.1043989084162116	0.1168880800287042
ELMI003656	AGGAGCGCCAGCCCT	HEK293T	FANCF	FANCF_293T_PE2_3	0.6828079879890161	1.1413066002673191	0.7867723403944189	0.8702956428835847
ELMI003296	AGGGATAAACGGCTCAGTCTCAATCTA	HEK293T	FANCF	FANCF_293T_PE2_3	0.3393866606966607	0.9419255192128676	0.5359071785669105	0.605739786158813
ELMI001660	AGGGGAGCCCTGCTGGATCAGATCCGCCAGGGCATTCAGCTTAATAAAACA	HEK293T	FANCF	FANCF_293T_PE2_3	0.0750944374408223	0.1006743869096561	0.1629842207068968	0.1129176816857918
ELMI002434	ATCAAGATGGAG	HEK293T	FANCF	FANCF_293T_PE2_3	0.0962496246338778	0.2124272587036013	0.1412929605927045	0.1499899479767279
Rand20_9_10	ATCGATGGAAGTCGCATGGC	HEK293T	FANCF	FANCF_293T_PE2_3	0.2048975060002552	0.1616519627207893	0.2540689703671472	0.2068728130293972
ELMI003917	ATGCAGACTCTAGAGAGCTTTTTCAAACCC	HEK293T	FANCF	FANCF_293T_PE2_3	0.3545147464520544	0.366848550085924	0.2635715499674932	0.3283116155018239
ELMI003226	ATTTTAGGGTCTCCAGCACATAGG	HEK293T	FANCF	FANCF_293T_PE2_3	0.4633050642108151	0.320955470777354	0.2687099861480521	0.3509901737120737
ELMI000790	CAACTGGTTCTACTCCTCCAC	HEK293T	FANCF	FANCF_293T_PE2_3	0.1087047178894511	0.4842177513462911	0.1817022205143816	0.258208229916708
ELMI000610	CAGAATTGCAGTACTAGT	HEK293T	FANCF	FANCF_293T_PE2_3	0.9021606607473924	0.7126591904895012	0.7947639334913659	0.8031945949094199
Rand20_8_8	CATAATCAACAGTGCTTGAG	HEK293T	FANCF	FANCF_293T_PE2_3	0.256121882500319	0.3235293814565308	0.2891519188921839	0.2896010609496779
ELMI002661	CCAGCCCCGGGGTTT	HEK293T	FANCF	FANCF_293T_PE2_3	0.1249891734286089	0.2510503966497107	0.244437704630506	0.2068257582362752
ELMI002652	CCATACCCTCCTGGTGGGCCTTATCCC	HEK293T	FANCF	FANCF_293T_PE2_3	0.4170042378066593	0.2707406238379232	0.5599670661948788	0.4159039759464871
ELMI002301	CCCCCTCTTTCTCCCAGT	HEK293T	FANCF	FANCF_293T_PE2_3	0.0613229971941776	0.0826306643852158	0.0702185311426231	0.0713907309073388
Rand20_3_12	CCCGGGTGGTCCCGGAGCTA	HEK293T	FANCF	FANCF_293T_PE2_3	0.2669625216197656	0.3621710640192546	0.3682912978152136	0.3324749611514113
ELMI002658	CCCTACCCCCTTCCCTACTCTCCA	HEK293T	FANCF	FANCF_293T_PE2_3	0.0668205593036299	0.0868925659987199	0.1033807136007089	0.0856979463010196
CTCF-2	CCGCGCGGCGGCAG	HEK293T	FANCF	FANCF_293T_PE2_3	0.2462108524239319	0.2636328747634193	0.2151873440091748	0.2416770237321753
NLS_cMyc	CCTGCTGCCAAGAGGGTCAAGTTGGAC	HEK293T	FANCF	FANCF_293T_PE2_3	0.691156348202524	0.5291601174892104	0.3984950814984718	0.5396038490634021
Rand30_5_16	CCTGCTGTGTAGGCAGCAGCACGGAATCAA	HEK293T	FANCF	FANCF_293T_PE2_3	0.3690156548844645	0.7407719790689685	0.6754759677418044	0.5950878672317458
ELMI001387	CCTGGAGAAACCCCACCCCTCTCG	HEK293T	FANCF	FANCF_293T_PE2_3	0.1068150719949355	0.1588567481625287	0.2685340136620351	0.1780686112731664
ELMI002657	CCTTATCCCATGCAGTACCCTCCCCCTTATCCA	HEK293T	FANCF	FANCF_293T_PE2_3	0.0756647233774491	0.0870270367677106	0.1292679166812116	0.0973198922754571
ELMI000218	CCTTTAGACTTGTCG	HEK293T	FANCF	FANCF_293T_PE2_3	0.3240137457522127	0.37959510146348	0.245227742460598	0.3162788632254302
ELMI003669	CGAGTTCCGAGTCCT	HEK293T	FANCF	FANCF_293T_PE2_3	0.1117278452311927	0.3225172978857596	0.2017453401993228	0.2119968277720917
ELMI002555	CGATGTCGAAGCATTTCCGTGTCTGAG	HEK293T	FANCF	FANCF_293T_PE2_3	0.6199463002059002	0.2844519515687709	0.2011633824872094	0.3685205447539602
Rand30_6_20	CGATGTCTTAGTTGCTAGCAACGTAGGACC	HEK293T	FANCF	FANCF_293T_PE2_3	0.3981306515083763	0.3258471224951996	0.1665352579396599	0.2968376773144119
ELMI000768	CGGTTGTGTCGGCTGTTGCGC	HEK293T	FANCF	FANCF_293T_PE2_3	0.4839729481161303	1.0993865711105812	0.5763946714531468	0.7199180635599528
ELMI002745	CGTGAAGAGCAAATTCGGCGTTGG	HEK293T	FANCF	FANCF_293T_PE2_3	0.271625956275781	0.3272953319285116	0.4756459942575011	0.3581890941539312
ELMI000432	CTCCTGGATCTGGAT	HEK293T	FANCF	FANCF_293T_PE2_3	0.1393137753271686	0.290537018742432	0.1336130567377229	0.1878212836024412
Rand30_10_1	CTGAACACGCCACGTAACAAATGTCACACT	HEK293T	FANCF	FANCF_293T_PE2_3	0.1299760349859892	0.2704347022290668	0.2364981679327887	0.2123029683826149
Rand30_7_18	CTGGTTCCATTGCCTCACGCGAGCTAGTAG	HEK293T	FANCF	FANCF_293T_PE2_3	0.1338013597566691	0.1535974616813988	0.2217566771518692	0.169718499529979
ELMI003573	GAAGAATTTTTTGAATGCCTGAGCGAT	HEK293T	FANCF	FANCF_293T_PE2_3	0.3890876361124897	0.1835936418712565	0.594909718824733	0.3891969989361597
Monopartite_cNLS	GACCTTTCGCTTCTTCTTCGG	HEK293T	FANCF	FANCF_293T_PE2_3	0.1355897132892612	0.1720211839112589	0.1287445647918139	0.1454518206641113
RES_BsmBI	GAGACG	HEK293T	FANCF	FANCF_293T_PE2_3	0.8524261627831129	1.1409238683423468	0.7735492758499748	0.9222997689918114
ELMI002884	GATAATGAGCGCAAGGCTTCA	HEK293T	FANCF	FANCF_293T_PE2_3	0.3616353417867752	0.8994375533913296	0.6130693561514953	0.6247140837765334
miR-17_Seed	GCACTTT	HEK293T	FANCF	FANCF_293T_PE2_3	0.2583109584191251	0.1334084233404259	0.3127203554360205	0.2348132457318572
ELMI000343	GCTAACGGATCCGAGGTT	HEK293T	FANCF	FANCF_293T_PE2_3	0.2583109584191251	0.6294140998625224	0.309940618943256	0.3992218924083011
ELMI001421	GCTCGAGGTTCATACTCTATA	HEK293T	FANCF	FANCF_293T_PE2_3	0.252695502801318	0.4472152814812659	0.6472793036494516	0.4490633626440118
Rand30_4_19	GCTGCATCATACGACCTGGTGTCGTGCGGC	HEK293T	FANCF	FANCF_293T_PE2_3	0.1347709348273696	0.2562012968485896	0.7446096163894601	0.3785272826884731
ELMI000973	GGCCAAGAAACCCAGCGTGGA	HEK293T	FANCF	FANCF_293T_PE2_3	0.3099731501029501	1.0180845578421445	0.6128371329105289	0.6469649469518745
Rand20_6_3	GGCTAGCCACTCAGGTGCCC	HEK293T	FANCF	FANCF_293T_PE2_3	0.7439355602470802	0.4374739585183075	1.9396946019958736	1.0403680402537538
Rand30_10_7	GTATACATCCACTTTCAAAGTCAGTTCTCA	HEK293T	FANCF	FANCF_293T_PE2_3	0.3576613270418655	0.0550933538782407	0.1714835391694243	0.1947460733631768
ELMI003215	GTGTCTCGAAGTCCTCCTCCCCGG	HEK293T	FANCF	FANCF_293T_PE2_3	0.2043779011667802	0.1542229312752149	0.3460272851314261	0.2348760391911404
ELMI000881	GTTAAGACTGAA	HEK293T	FANCF	FANCF_293T_PE2_3	0.1125600824396188	0.140815803219951	0.2812091594815404	0.1781950150470367
ELMI000472	TACGTTGATCCA	HEK293T	FANCF	FANCF_293T_PE2_3	0.4735700904350627	0.255896929403566	0.0332079234582059	0.2542249810989449
ELMI000429	TACTGTACATTC	HEK293T	FANCF	FANCF_293T_PE2_3	0.2351520449056863	0.0880176689449184	0.1207809834644853	0.1479835657716967
Ile3	TAT	HEK293T	FANCF	FANCF_293T_PE2_3	0.3829080089507031	0.6023253917671733	0.7525940666689261	0.5792758224622675
ELMI000292	TATCAGGATCTG	HEK293T	FANCF	FANCF_293T_PE2_3	0.2417468241704117	0.3727632436193678	0.3104632844052175	0.3083244507316656
Rand30_10_19	TATTCGAGCAGGCGAGGGGGGTACAATAAG	HEK293T	FANCF	FANCF_293T_PE2_3	0.4308507105678071	0.271628298014441	0.8863722373517414	0.5296170819779965
ELMI001918	TCACACGTGGACGGC	HEK293T	FANCF	FANCF_293T_PE2_3	0.1983517020734059	0.2247274286128865	0.2422430627003869	0.2217740644622264
ELMI001612	TCATCATTCAACCCCGACGCTCAAGTTTTTGTCCCCATC	HEK293T	FANCF	FANCF_293T_PE2_3	0.2421665235179297	0.332217066243226	0.1439281989687355	0.2394372629099637
Rand30_9_8	TCTGAAGTGCTGCTATCTTTAAGGTGTCAC	HEK293T	FANCF	FANCF_293T_PE2_3	0.505391005602636	0.4041299068019732	0.3243564616848027	0.4112924580298039
ELMI002778	TCTGTGGTTATTGTGGATGAA	HEK293T	FANCF	FANCF_293T_PE2_3	0.2144789506478402	0.3972360356393762	0.3020173249251577	0.3045774370707914
ELMI003449	TCTTCTTTCAGCCCTGTGAGA	HEK293T	FANCF	FANCF_293T_PE2_3	0.1901490599463082	0.2372342003240218	0.3955405303844888	0.274307930218273
Rand20_6_8	TGGGTCGGCACCGGCGCACC	HEK293T	FANCF	FANCF_293T_PE2_3	0.4499610243429921	0.2817912615455936	0.6302558192737338	0.4540027017207731
ELMI000876	TTAAAACATGAA	HEK293T	FANCF	FANCF_293T_PE2_3	0.1361368564641335	0.0304303511090558	0.0539316651652067	0.073499624246132
ELMI001636	TTCGAAGGATTCGAATAT	HEK293T	FANCF	FANCF_293T_PE2_3	0.3780160367109148	0.4463118162661522	0.5014769564924592	0.4419349364898421
ELMI003367	TTGGAGGAAACACTTGTCAAA	HEK293T	FANCF	FANCF_293T_PE2_3	0.2344334748677774	0.1042915888521221	0.1230646575215869	0.1539299070804954
ELMI002344	TTGTATCCTAGGCTG	HEK293T	FANCF	FANCF_293T_PE2_3	0.4053495039807809	0.7797329966532188	0.8549755154131302	0.6800193386823766
Rand30_7_7	AACAAGCCAAGAGATGCGTTCGCGTGTCAG	HEK293T	FANCF	FANCF_293T_PE2_3	0.1442752320648428	0.05072889760086	0.3094630525042062	0.1681557273899696
ELMI001117	AAGACAAAGGTTAAGTTCGAC	HEK293T	FANCF	FANCF_293T_PE2_3	0.1701072165199116	0.0752723506138825	0	0.081793189044598
ELMI003213	ACCAAAGCTTCACCATACAATCGC	HEK293T	FANCF	FANCF_293T_PE2_3	0.1845641657101535	0.3898664983266094	0.0217926997694476	0.1987411212687369
ELMI003239	ACCCCAAAAACACCAAAG	HEK293T	FANCF	FANCF_293T_PE2_3	0.0473911384642109	0.0971260242702972	0.2069921448066267	0.1171697691803783
ELMI001930	ACCGAGGTTGATGCT	HEK293T	FANCF	FANCF_293T_PE2_3	0.3381525273850365	0.3242926224612776	0.850558354280345	0.504334501375553
Rand20_4_2	ACGCGGTTGAACCGCGGGGA	HEK293T	FANCF	FANCF_293T_PE2_3	0.3576613270418655	0.7684325184408535	1.1891932168928083	0.7717623541251758
ELMI003229	ACTAGTAGCTCCCCCCAGCCTAAG	HEK293T	FANCF	FANCF_293T_PE2_3	0.2656912715168143	0	0.1553813713004651	0.1403575476057598
ELMI002083	AGAGCACGCCGC	HEK293T	FANCF	FANCF_293T_PE2_3	0.162195252960846	0.3481615816001717	0.5080152529036811	0.3394573624882329
ELMI003816	AGCACAATATCTGGACGGCTG	HEK293T	FANCF	FANCF_293T_PE2_3	0.1922765780713788	0.4680600615503079	0.4139842896132534	0.3581069764116467
ELMI003818	AGCCTTGCTTCTGGTGGCCCG	HEK293T	FANCF	FANCF_293T_PE2_3	0.2583109584191251	0.2089119139969222	0.0446314491278288	0.170618107181292
ELMI002076	AGGCGCCGGAGG	HEK293T	FANCF	FANCF_293T_PE2_3	0.2832241980636092	0.4298139086609832	0.1609307059897675	0.2913229375714533
ELMI002549	AGGGAGAGGCTGGGAACCGGGGGATTC	HEK293T	FANCF	FANCF_293T_PE2_3	0.5470114413581474	0.5177914430900282	0.637949525089482	0.5675841365125526
ELMI002437	AGTCCTAAGGGCGTACTTTTCTCA	HEK293T	FANCF	FANCF_293T_PE2_3	0.2762136981115397	0.3762701808667196	0.4922586300863477	0.3815808363548689
ELMI000518	ATCAATTCTACTGATACA	HEK293T	FANCF	FANCF_293T_PE2_3	0.1510699468010767	0.1208888366904215	0.3818279868350377	0.2179289234421787
ELMI003892	ATGGGCCTGCTGACTATCTTGAAGAAGATG	HEK293T	FANCF	FANCF_293T_PE2_3	0.3347710021111861	0.5536951104053768	0.4984311520937	0.4622990882034209
ELMI002079	ATTAGAAGA	HEK293T	FANCF	FANCF_293T_PE2_3	0.2127962128853204	0.425673119560203	0.1512360851470104	0.2632351391975112
Rand20_8_4	CACGATGAGACTTGTTATCT	HEK293T	FANCF	FANCF_293T_PE2_3	0.1507162804390357	0.1281463741599451	0.3458015170028062	0.208221390533929
ELMI001577	CAGGACGGTACTGAGGTA	HEK293T	FANCF	FANCF_293T_PE2_3	0.2066487667353001	0.4587885842927619	0.2267858187389677	0.2974077232556766
Hairpins30_13	CAGTGTTGGCGGTTCGAACCGCCAACACTG	HEK293T	FANCF	FANCF_293T_PE2_3	2.461551486111663	0.2761554363146817	0.4115604940066185	1.0497558054776543
ELMI000773	CATCTAAAAACCCTGTTGAAG	HEK293T	FANCF	FANCF_293T_PE2_3	0.2952125239075715	0.1982654414566945	0.2565493882347827	0.2500091178663495
ELMI002953	CCAACCCTTCCTAATCTGGACTTT	HEK293T	FANCF	FANCF_293T_PE2_3	0.063389192250092	0.0301809220016045	0.1313307707386677	0.0749669616634547
ELMI001383	CCAGGGACACCTCCAAGTTCT	HEK293T	FANCF	FANCF_293T_PE2_3	0.2870121760212502	0.3201802160170223	0.3788841030782716	0.328692165038848
phiC31_attP	CCCCCAACTGAGAGAACTCAAAGGTTACCCCAGTTGGGGCAC	HEK293T	FANCF	FANCF_293T_PE2_3	0.1442752320648428	0.2267182601443224	0.2341522194206349	0.2017152372099333
ELMI000178	CCGAGTCGGCCCAATCGT	HEK293T	FANCF	FANCF_293T_PE2_3	0.2341523795741709	0.320955470777354	0.3508489304497416	0.3019855936004221
ELMI002435	CCTGCTCCGCCTAGCAGG	HEK293T	FANCF	FANCF_293T_PE2_3	0.5842425865814768	0.595082421688203	0.5977426222477078	0.5923558768391292
ELMI002656	CCTGGGTACCCCCCACCCCCAGGGGGCTACCCC	HEK293T	FANCF	FANCF_293T_PE2_3	0.0885637571722714	0.0742353323426563	0.2520601419116841	0.1382864104755373
ELMI000951	CCTTCCCTCTCTCAAGGAGTT	HEK293T	FANCF	FANCF_293T_PE2_3	0.0830959703769078	0.075607237868496	0.2335741141795663	0.13075910747499
Rand20_8_19	CGACCAGTCTTAGTCGCTGT	HEK293T	FANCF	FANCF_293T_PE2_3	0.3197430774700918	0.530604331783668	0.4342092633308821	0.428185557528214
Rand20_2_9	CGCACCCTCCTTTTATCAAGGAGGGTAGCT	HEK293T	FANCF	FANCF_293T_PE2_3	2.2024408033630665	0	1.1411450061092605	1.1145286031574424
ELMI003096	CGCGACCATCTCTATCTGCCTCTCGAG	HEK293T	FANCF	FANCF_293T_PE2_3	0.2346127053531503	0.231738827676656	0.4126428358711987	0.2929981229670017
ELMI001111	CGGCCAACCGCAGCGGTGACTCCTATC	HEK293T	FANCF	FANCF_293T_PE2_3	0.738031309768929	1.0922102649749208	0.5654322102343183	0.7985579283260561
Rand30_7_17	CTAAGAGAGGTGACAACCGTATCATTGGGA	HEK293T	FANCF	FANCF_293T_PE2_3	0.2664525645584098	0.1447102723046367	0.4679695529439292	0.2930441299356586
ELMI002690	CTAGCCGTTCCT	HEK293T	FANCF	FANCF_293T_PE2_3	0.2214093929306786	0.1120022048424564	0.2227859357462339	0.1853991778397896
ELMI002807	GAACGGGTTGTCGTGATCAGCAGCAGCGAGGATTCT	HEK293T	FANCF	FANCF_293T_PE2_3	0.2293523307936626	0.1108316132366615	0.107058380104067	0.1490807747114637
ELMI001013	GACAAAGAAAACGGT	HEK293T	FANCF	FANCF_293T_PE2_3	0.0457337434578123	0.0241887973414319	0.0291872331740285	0.0330365913244242
Rand30_4_3	GACAGGCTGTTCCACGGATAGTCTAGTCGG	HEK293T	FANCF	FANCF_293T_PE2_3	0.2319526973559491	0.1441594447319708	0.1620996941688699	0.1794039454189299
ELMI000146	GACGAACGGGCACCTCTGATC	HEK293T	FANCF	FANCF_293T_PE2_3	0.1157293605801644	0.3034057692979209	0.2665489322912001	0.2285613540564285
Flag-tag	GACTACAAGGACGACGATGATAAA	HEK293T	FANCF	FANCF_293T_PE2_3	0.0955396695522791	0.1045383355134442	0.2009876939435524	0.1336885663364252
ELMI001537	GATCATGATTAT	HEK293T	FANCF	FANCF_293T_PE2_3	0.3948702549082167	0.5388398757359643	0.4325238749747458	0.4554113352063089
ELMI002863	GATGAAGTGAAACTTCCA	HEK293T	FANCF	FANCF_293T_PE2_3	0.3947771251311158	0.8956392529124813	0.7008016950490369	0.6637393576975447
ELMI001382	GCCAAGCGGGTGAAACTGGAT	HEK293T	FANCF	FANCF_293T_PE2_3	0.2280456417651131	0.1506302379898264	0.0633969447838478	0.1473576081795957
Rand20_7_2	GGATGGGGTCGTTCTCCCAA	HEK293T	FANCF	FANCF_293T_PE2_3	0.1941376722982986	0.2118452662140024	0.2257036457449851	0.2105621947524286
ELMI002786	GGCGTGATTGATCTCACG	HEK293T	FANCF	FANCF_293T_PE2_3	0.940367983458388	0	0	0.3134559944861294
Rand20_8_16	GTAGTCGACATACTACGCAC	HEK293T	FANCF	FANCF_293T_PE2_3	0.7890225638984185	0.331386523577618	1.2776178185447191	0.7993423020069187
ELMI001335	GTCCCGACGGCTCCAGCT	HEK293T	FANCF	FANCF_293T_PE2_3	0.2711135423640963	0.4964592113522367	0.4073113443634823	0.3916280326932718
ELMI000885	GTTAAGGAGGAG	HEK293T	FANCF	FANCF_293T_PE2_3	0.1148048704085	0.2601660636526932	0.3291284941145427	0.234699809391912
Rand20_8_14	GTTGAGCCCTTGGTGATGCA	HEK293T	FANCF	FANCF_293T_PE2_3	0.2493081636216757	0.3527734116594735	0.6997962406802435	0.4339592719871309
ELMI001218	TACACTAAAGAAACACAAACC	HEK293T	FANCF	FANCF_293T_PE2_3	0.1739974023446913	0.1527830906305293	0.2555235637089438	0.1941013522280548
ELMI000469	TACGACTACGTG	HEK293T	FANCF	FANCF_293T_PE2_3	0.1874837601429134	0.2104041419540432	0.2828479074971671	0.2269119365313745
ELMI002125	TACGAGAATCCG	HEK293T	FANCF	FANCF_293T_PE2_3	0.2104755957489168	0.321214723984767	0.1489038560759414	0.2268647252698751
Rand30_4_9	TACGCTGCTCCTAGGGGGAGCTGGCGAGTC	HEK293T	FANCF	FANCF_293T_PE2_3	0.738031309768929	0.4463118162661522	1.1954852444954158	0.7932761235101656
ELMI000445	TATATGCCACAA	HEK293T	FANCF	FANCF_293T_PE2_3	0.2735057206790736	0.4867366319377499	0.5921770484837626	0.4508064670335288
Rand20_7_18	TATATGCGGTATCAGCCGGA	HEK293T	FANCF	FANCF_293T_PE2_3	0.737131271586284	0.3054253673526433	0.6624980729912096	0.5683515706433789
ELMI000666	TATCGGCCCTGGGGTACCGAAATTGGCGCTTTT	HEK293T	FANCF	FANCF_293T_PE2_3	0.3421108345617845	0.1846164476755532	0.0789471387874331	0.2018914736749236
ELMI000427	TATCTCTGTTTA	HEK293T	FANCF	FANCF_293T_PE2_3	0.2176407224127097	0.4411699750649293	0.3161394313221211	0.3249833762665867
ELMI003708	TATGATCTCGATCTG	HEK293T	FANCF	FANCF_293T_PE2_3	0.1967137298730261	0.5675922011210848	0.318974762544741	0.3610935645129506
ELMI002126	TATGCTGAAATT	HEK293T	FANCF	FANCF_293T_PE2_3	0.1300586643788601	0.208637895222005	0.1983887151425582	0.1790284249144744
ELMI003702	TATTGGAACCAC	HEK293T	FANCF	FANCF_293T_PE2_3	0.2765559703520744	0.3186408880554019	0.2896166439305834	0.2949378341126866
ELMI000942	TCAAGCCCTGTTTTT	HEK293T	FANCF	FANCF_293T_PE2_3	0.2400824742621817	0.331386523577618	0.2772139697380674	0.2828943225259557
ELMI003835	TCCGACCTGTCGGAGGACGAG	HEK293T	FANCF	FANCF_293T_PE2_3	0.4096561455105068	0.3104323405879325	0.4848189530573347	0.4016358130519247
ELMI001568	TCCGTGCCTAACCCAGTGTTTGGC	HEK293T	FANCF	FANCF_293T_PE2_3	0.8312129164771846	0.9441211497937836	0.382555278238533	0.7192964481698337
Rand20_5_11	TCCTGCCATAGAGGTGGCGA	HEK293T	FANCF	FANCF_293T_PE2_3	0.2861290616334924	0.5049699406897037	0.5937038207460342	0.4616009410230767
ELMI003543	TCGTGGGTG	HEK293T	FANCF	FANCF_293T_PE2_3	0.1538212624571031	0.4272712097701558	0.2820807880270082	0.2877244200847557
ELMI001035	TCTCGCACGCCGCTGACTACTCTGAAC	HEK293T	FANCF	FANCF_293T_PE2_3	0.3232340335298144	0.4751061269930008	0.8260649114324546	0.5414683573184232
ELMI003647	TGGCAAGCAGCAATCGACGCGGCC	HEK293T	FANCF	FANCF_293T_PE2_3	0.4843330470358595	0.7474883990472586	1.14693762035347	0.7929196888121961
ELMI000320	TGGGGTCCCTGG	HEK293T	FANCF	FANCF_293T_PE2_3	0.1387939478072911	0.2379185297480334	0.4037384378339781	0.2601503051297675
ELMI000223	TGTGAGTCAAACCCCTGC	HEK293T	FANCF	FANCF_293T_PE2_3	0.17750318245556	0.4217646663715139	0.2430216216714165	0.2807631568328301
ELMI003174	TTACCCACATTAAATGAAGAC	HEK293T	FANCF	FANCF_293T_PE2_3	0.1445470648148472	0.0466085124581741	0.1155399940439356	0.1022318571056523
ELMI003048	TTCACATATCCC	HEK293T	FANCF	FANCF_293T_PE2_3	0.1064793263712424	0.1834665874478162	0.4286489584453877	0.2395316240881487
ELMI001689	TTCCCTAGCCCTCCC	HEK293T	FANCF	FANCF_293T_PE2_3	0.1526245287728476	0.2104041419540432	0.1333200456483858	0.1654495721250922
ELMI002757	TTCGACCTTTGGACCGATTATCTGGGACTG	HEK293T	FANCF	FANCF_293T_PE2_3	0.1040357388469454	0.2850636761958005	0.332833960115201	0.2406444583859822
ELMI000091	TTTAAAACCGAG	HEK293T	FANCF	FANCF_293T_PE2_3	0.1063170103249448	0.2368673433132114	0.2580562862567197	0.2004135466316253
Duplet_A	A	HEK293T	FANCF	FANCF_293T_PE2_3	0.1897794796548675	0.3252566860331471	0.295622709915986	0.2702196252013336
ELMI003104	AAAGAGGCACTGAATCTTAAACTCCCA	HEK293T	FANCF	FANCF_293T_PE2_3	0.2513295811645541	0.1032356771269838	0.5425893129630067	0.2990515237515149
ELMI000245	AACAGTACTATTTACGAAGTTATT	HEK293T	FANCF	FANCF_293T_PE2_3	0.4270038292234517	0	0	0.1423346097411505
ELMI003454	AACGCTCGTCGAAGTTTGAACTTTGGAGGAAGCACA	HEK293T	FANCF	FANCF_293T_PE2_3	0.2406850341975848	0.131502588721277	0.3229907502671825	0.2317261243953481
ELMI003094	AAGGACGCCCTCACTCTGTCACTGTCC	HEK293T	FANCF	FANCF_293T_PE2_3	0.216260337281128	0.4502916668570605	0.5505524152281519	0.4057014731221134
ELMI002681	ACCTATGATACATTG	HEK293T	FANCF	FANCF_293T_PE2_3	0.1960017576763384	0.0694730657395425	0.1841456489076068	0.1498734907744959
ELMI000133	ACTGAACCCCAGTATCAACCTGGCGAG	HEK293T	FANCF	FANCF_293T_PE2_3	0.1837226877509887	0.5572866462566549	0.5678072082094544	0.4362721807390327
ELMI001285	AGACCGTCCCAGATCCCCACCCCAGTGAATAAT	HEK293T	FANCF	FANCF_293T_PE2_3	0.135359454193428	0.149948653202542	0.3443168593269444	0.2098749889076382
ELMI003381	AGCAATTCCTCCTTTGTGCTC	HEK293T	FANCF	FANCF_293T_PE2_3	0.1542154975636568	0.079948497847435	0.3297116903204993	0.1879585619105303
ELMI002175	AGCTCATCAACTTACCCACATAGT	HEK293T	FANCF	FANCF_293T_PE2_3	0.1527239973134973	0.1771443806829573	0.1760342350308784	0.1686342043424443
ELMI002493	AGGATCCGC	HEK293T	FANCF	FANCF_293T_PE2_3	0.1866839548926173	0.414080918840096	0.3461380634913734	0.3156343124080289
His6-tag-2	ATGATGATGATGATGATG	HEK293T	FANCF	FANCF_293T_PE2_3	0.180683831018559	0.2638618718316177	0.3608070904805358	0.2684509311102375
ELMI000311	ATGGGCTGTCGGCAAAGTTCC	HEK293T	FANCF	FANCF_293T_PE2_3	0.2447156448181185	0.8975051680227155	0.576184691609266	0.5728018348167
ELMI003346	ATTGTAGGCGCCTTAATGGAAGTGATG	HEK293T	FANCF	FANCF_293T_PE2_3	0.2482794648882853	0.2773108983913121	0.1184207081811496	0.2146703571535824
Rand20_6_11	CACAGTCTTGACGACTGCGG	HEK293T	FANCF	FANCF_293T_PE2_3	0.6304538646161697	0.7925537185712838	1.0752688511942008	0.8327588114605514
ELMI003227	CACCGATCTACTCCAGAGTCCAGA	HEK293T	FANCF	FANCF_293T_PE2_3	0.2800962199725453	0.7184531676479523	0.7476089281138479	0.5820527719114486
ELMI000548	CAGAATTATACAGTGAAT	HEK293T	FANCF	FANCF_293T_PE2_3	0.9299194503088504	1.606722538558148	1.059753295338731	1.1987984280685764
Peroxisome_(c-term)	CAGCTTGCT	HEK293T	FANCF	FANCF_293T_PE2_3	0.2447156448181185	0.493292007452063	0.479439394927849	0.4058156823993435
ELMI003918	CAGGCCGTGCTTAGCCGTTTCTTTCAATCC	HEK293T	FANCF	FANCF_293T_PE2_3	0.450870036513382	0.5557845259163405	0.0573177856949856	0.3546574493749028
ELMI000247	CCACTAGTTCTTCTG	HEK293T	FANCF	FANCF_293T_PE2_3	0.1103006647264147	0.1248160164134154	0.1048432389819442	0.1133199733739248
ELMI002947	CCGTCCCTGCCCAATATTACGCTCGGATTA	HEK293T	FANCF	FANCF_293T_PE2_3	0.252695502801318	0.5474231657919354	0.3439067141699141	0.3813417942543891
ELMI001108	CCTCCTAGGGCTCTCGTGCTGCCCCAC	HEK293T	FANCF	FANCF_293T_PE2_3	0.3125779664903698	0.1425318380979002	0.4026032782149509	0.285904360934407
Corn	CGAGGAAGGAGGTCTGAGGAGGTCACTG	HEK293T	FANCF	FANCF_293T_PE2_3	0.1743598969329094	0.2931002972494134	0.3099406189432558	0.2591336043751929
Rand20_1_11	CGGGTACCTTTGGGTGCCCC	HEK293T	FANCF	FANCF_293T_PE2_3	1.005318324658217	0.1284443889835728	1.029956518334512	0.7212397439921006
ELMI001592	CTCGAGATTACCGAACTA	HEK293T	FANCF	FANCF_293T_PE2_3	0.1200756822493494	0.0243845859880513	0.200574088956621	0.1150114523980072
ELMI000451	CTTCTGGATCTGGAG	HEK293T	FANCF	FANCF_293T_PE2_3	0.0947930122638991	0.3682072484195756	0.4371550520916073	0.3000517709250274
NLS_Nucleoplasmin	CTTTTTCTTTTTTGCCTGGCCGGCCTTTTTCGTGGCCGCCGGCCTTTT	HEK293T	FANCF	FANCF_293T_PE2_3	0.2361700191260572	0.028543197551905	0.0428416213897674	0.1025182793559099
ELMI002809	GAACCTATAGAGCTGGTTGAGACA	HEK293T	FANCF	FANCF_293T_PE2_3	0.5579516701853102	0.0977541367485599	0.3571876645138742	0.3376311571492481
ELMI001205	GAAGAAATGACATCAGCCTTGGCTACAATGCGGGTGGACTATGAG	HEK293T	FANCF	FANCF_293T_PE2_3	0.1761211080130398	0.1155159995041805	0.5093806693936989	0.267005925636973
ELMI002155	GACGGTGTCTACACAGGGCTTTCAACCCGGAATCAGGAAACTTACGAAACATTG	HEK293T	FANCF	FANCF_293T_PE2_3	0.0874110835431312	0.1474936045171404	0.1665905118407679	0.1338317333003465
ELMI002188	GAGCCCGTCTCCCCATCTCGG	HEK293T	FANCF	FANCF_293T_PE2_3	0.3418821508488421	0.3268111672363097	0.4731249024151468	0.3806060735000995
ELMI002801	GAGGTCATCTTACTCGACAGCGAT	HEK293T	FANCF	FANCF_293T_PE2_3	0.5654915576202468	0.1398255373745223	0.4649109284148838	0.3900760078032176
ELMI002255	GAGTTGTTGCGCTTA	HEK293T	FANCF	FANCF_293T_PE2_3	0.5238982818641411	0.7618081001784321	0.7276866705624271	0.6711310175350002
ELMI002669	GATGACGACTGGACTCACCTG	HEK293T	FANCF	FANCF_293T_PE2_3	0.0503649136060923	0.1564229043681662	0.139248683873057	0.1153455006157718
ELMI003563	GATGAGGACACCGAGTACTTTGATGCAATGGAGGAT	HEK293T	FANCF	FANCF_293T_PE2_3	0.1041343169438802	0.1975252089183418	0.1423542575462341	0.1480045944694854
ELMI001420	GCAAGAGGTAGTGTTAGCGAC	HEK293T	FANCF	FANCF_293T_PE2_3	0.3498129593638308	0.2756631806349763	0.1999275664855814	0.2751345688281295
Rand20_3_1	GCCCTTTTCTTTGGAGGGCA	HEK293T	FANCF	FANCF_293T_PE2_3	0.8752183061730358	0.252004960895527	0.1212811117604045	0.4161681262763224
Rand20_2_4	GCCGTCGCACTGCATTATGCAGTGCGAGCT	HEK293T	FANCF	FANCF_293T_PE2_3	0.8047379858441975	0.3621710640192546	0.3612257573295501	0.5093782690643341
Mango-2_improved	GCGTACTCTCCTCTACCTCTCCTCTCCTTCGTACGC	HEK293T	FANCF	FANCF_293T_PE2_3	0.2012812663006169	0.0997401124387112	0.1362931060499659	0.1457714949297647
Rand30_8_2	GCGTTACGGAGGAGGCCTCTCGGTCATAGA	HEK293T	FANCF	FANCF_293T_PE2_3	0.2494905842292037	0.0389637299914894	0.1955232876511194	0.1613258672906042
ELMI003845	GCTAAATCATCTGATAAGGAG	HEK293T	FANCF	FANCF_293T_PE2_3	0.152445811526041	0.2599109988844063	0.3990709414428339	0.2704759172844271
ELMI000571	GGCAATTTTTCTTCACCT	HEK293T	FANCF	FANCF_293T_PE2_3	0.049928561090408	0.0375721682060791	0.0579987890893815	0.0484998394619562
Rand20_6_1	GGCCTTATGTGGTCATGGGT	HEK293T	FANCF	FANCF_293T_PE2_3	0.181891335023736	0.34547840592454	0.3633919167510879	0.2969205525664546
ELMI000578	GGGAATACTAGTACCGCT	HEK293T	FANCF	FANCF_293T_PE2_3	0.8668740638472333	1.059226331070012	0.7022430806826219	0.8761144918666224
ELMI001446	GGGACTGCAACTCCAAGTGCC	HEK293T	FANCF	FANCF_293T_PE2_3	0.6433405002136702	1.8596325677756345	1.070837493884519	1.1912701872912743
ELMI000584	GTCAATGTGTCAGAGTTA	HEK293T	FANCF	FANCF_293T_PE2_3	0.1452999141107578	0.4193107455311893	0.4501985572625142	0.3382697389681537
ELMI002209	GTGTACGAG	HEK293T	FANCF	FANCF_293T_PE2_3	0.2418230249030107	0.1281959472253842	0.1012306053806602	0.1570831925030184
Rand20_2_14	GTTAGGGGGCTGGTGCCCCG	HEK293T	FANCF	FANCF_293T_PE2_3	0.7033004246033323	0.3787274555172777	0.917084571119771	0.666370817080127
ELMI002792	GTTGTCATTACCATAGACTCAGATAGCGAT	HEK293T	FANCF	FANCF_293T_PE2_3	0.780848393389111	0.6952164830299679	0.3281724200575651	0.6014124321588813
ELMI002180	TACCGCCATGTT	HEK293T	FANCF	FANCF_293T_PE2_3	0.3188295258201772	0.440966764574342	0.5302746431029172	0.4300236444991454
ELMI000422	TACCTCGTCTTA	HEK293T	FANCF	FANCF_293T_PE2_3	0.0804737985844197	0.2080623150316095	0.1507020594226213	0.1464127243462168
ELMI002099	TACGATCGAAAATTTCTGCTG	HEK293T	FANCF	FANCF_293T_PE2_3	0.1003510198175018	0.0198316291787922	0.045185727383736	0.0551227921266766
ELMI000199	TACGGCCCTGTGCTGTCGCCT	HEK293T	FANCF	FANCF_293T_PE2_3	0.2235383294011658	0.1564066187976958	0.4564580024437043	0.278800983547522
ELMI000443	TACTTTAAGCAG	HEK293T	FANCF	FANCF_293T_PE2_3	0.2764625392810095	0.5388398757359641	0.4454659846408773	0.4202561332192836
ELMI003586	TATAGAGATTTCCCA	HEK293T	FANCF	FANCF_293T_PE2_3	0.4068397595101221	0.5181594540659272	0.1438692844378437	0.3562894993379643
ELMI003709	TATGAGGAGGTCCTG	HEK293T	FANCF	FANCF_293T_PE2_3	0.2314279174976777	0.5868958039325303	0.3446936860558864	0.3876724691620314
ELMI003741	TATTCTTTTCCCAAC	HEK293T	FANCF	FANCF_293T_PE2_3	0.4262130813915565	0.1753367849617026	0.4371550520916071	0.3462349728149554
ELMI000143	TCCATTACAGTCTACGCCTCAGTC	HEK293T	FANCF	FANCF_293T_PE2_3	0.2127962128853204	0.2708354541790223	0.1039552386517752	0.1958623019053726
Rand20_4_1	TCCTTCTCCGAACGGGGAAG	HEK293T	FANCF	FANCF_293T_PE2_3	0.7406438099805003	0.556952140466585	0.1130864420468636	0.4702274641646496
ELMI000769	TCTCTATGCGAGCTTCTGGCC	HEK293T	FANCF	FANCF_293T_PE2_3	0.3682849308153862	0.4734093193965972	0.5046269373749493	0.4487737291956442
ELMI002627	TCTTATGGGCACCTCTCCGCATCC	HEK293T	FANCF	FANCF_293T_PE2_3	0.129605498300885	0.234030030775154	0.5428149218249455	0.3021501503003281
ELMI003437	TGCGTACTTTCC	HEK293T	FANCF	FANCF_293T_PE2_3	0.2775878956145822	0.6312124258621296	0.2183060011687281	0.3757021075484799
ELMI002503	TGGCCTCCCGAGTTTCATCCTGGCGTGCCCTGGAAAGGCCTA	HEK293T	FANCF	FANCF_293T_PE2_3	0.0586083687169443	0.0990374923702989	0.1830713913544268	0.1135724174805566
ELMI000741	TGGCGGCCCTAT	HEK293T	FANCF	FANCF_293T_PE2_3	0.0815003900358326	0.1624443743027539	0.2069921448066268	0.1503123030484044
ELMI000787	TTACTGAAGAAACTCCTGCTA	HEK293T	FANCF	FANCF_293T_PE2_3	0.4428187858613573	0.5713560751338242	0.1521526674812347	0.3887758428254721
ELMI001626	TTCCCGCAATTCAGTTAC	HEK293T	FANCF	FANCF_293T_PE2_3	0.2726148225661124	0.3309728075681578	0.5138489208796085	0.3724788503379596
ELMI000525	TTTAATGCTAGTGAGGTG	HEK293T	FANCF	FANCF_293T_PE2_3	0.166057044698009	0.3097070313809514	0.424612095296469	0.3001253904584764
ELMI001640	TTTTCCGAATTT	HEK293T	FANCF	FANCF_293T_PE2_3	0.2561761571098762	0.3391382551232932	0.3138148766800466	0.3030430963044053
Rand20_10_7	AAACGGAATAACACTCGACT	HEK293T	FANCF	FANCF_293T_PE2_3	0.1061249016044337	0.123192016199858	0.1139418614269458	0.1144195930770791
ELMI000364	AAATCCAAAACCCAT	HEK293T	FANCF	FANCF_293T_PE2_3	0.3821586782091166	0.2985464176374937	0.4459647150312052	0.3755566036259385
ELMI003251	AAATTTCTCACTCCCGTCAGGCGA	HEK293T	FANCF	FANCF_293T_PE2_3	0.1827851499378575	0.3654387728675487	0.5118966073504306	0.3533735100519456
ELMI001869	AAGGACGAAGTTGTAAAGATCCAATCACTGGCCCGGATGCACCAGGCTCGCAAGAGGTAT	HEK293T	FANCF	FANCF_293T_PE2_3	0.0669444630457942	0.0223043260021953	0.1337659320886814	0.0743382403788903
ELMI000007	AAGGCAAATTTG	HEK293T	FANCF	FANCF_293T_PE2_3	0.3899662210972599	0.5970928352749875	0.9136711049741638	0.6335767204488038
Rand30_10_15	ACAAGGAGGAAACGGTTGTCAAGACATTAA	HEK293T	FANCF	FANCF_293T_PE2_3	0.1576134661540424	0.1212204933068561	0.2257370981898858	0.1681903525502614
Rand30_8_9	ACAATCCTTACCTCCTCCAGGCGGTGTCCG	HEK293T	FANCF	FANCF_293T_PE2_3	0.0669695077382917	0.1164510876025766	0.1739601066935342	0.1191269006781341
ELMI003308	AGACACCGGCCCGAACCCCTGTTCATA	HEK293T	FANCF	FANCF_293T_PE2_3	0.1591116930186246	0.5305215929201432	0.3434115281163937	0.3443482713517205
ELMI003356	AGCGACGTTACCTTCGGAGCA	HEK293T	FANCF	FANCF_293T_PE2_3	0.2153497674399442	0.1485205707910893	0.4345129061723722	0.2661277481344686
ELMI001493	AGGAGGGAAACCTACCTGTGT	HEK293T	FANCF	FANCF_293T_PE2_3	0.1385354860795307	0.3420764114349605	0.3517152241051731	0.2774423738732214
Rand20_7_4	AGGCAGAACAGGGTTGCCAG	HEK293T	FANCF	FANCF_293T_PE2_3	0.8999220486859842	3.451942953933522	4.514529804870845	2.955464935830117
ELMI002773	AGGGTGGTGGTAATAAGCAGCTCTGAGGATTCTGAC	HEK293T	FANCF	FANCF_293T_PE2_3	0.2202440803363066	0.1537756489919341	0.128744564791814	0.1675880980400182
ELMI002860	AGTGAATCTAAAGTA	HEK293T	FANCF	FANCF_293T_PE2_3	0.188242803706245	0.1291955257612546	0.0245407528195539	0.1139930274290178
ELMI000382	ATAACATACTCACTGCTT	HEK293T	FANCF	FANCF_293T_PE2_3	0.0854116601891022	0.0525593217410972	0.154612410373541	0.0975277974345801
ELMI001237	ATCAAGCAAGAGCCCCGTGAGGAAGAT	HEK293T	FANCF	FANCF_293T_PE2_3	0.1222341036806375	0.2045595824553197	0.1698713007669768	0.1655549956343114
ELMI000786	ATGCTAATGAATCTGCTCAAA	HEK293T	FANCF	FANCF_293T_PE2_3	0.1144013383508251	0.4936856962050176	0.5737198691077292	0.393935634554524
ELMI002332	ATGGGTGCCCTCACATCCAGG	HEK293T	FANCF	FANCF_293T_PE2_3	0.197016832692553	0.7680396592800963	1.144116737896003	0.703057743289551
ELMI003585	ATTTCTGACTTCCCA	HEK293T	FANCF	FANCF_293T_PE2_3	0.1054064868108268	0.3211109724589321	0.4475078455330433	0.2913417682676008
ELMI000024	CAAATGCCAACCGAGGATGAGTACATG	HEK293T	FANCF	FANCF_293T_PE2_3	0.1881339928370506	0.5021007932994213	0.344851512835216	0.345028766323896
Rand20_7_12	CAAGGCGCCTTGGTCGCCCG	HEK293T	FANCF	FANCF_293T_PE2_3	0.510321649559735	0.7364144968391511	1.1954852444954156	0.8140737969647672
ELMI003259	CCACCCCACACCCCGGTCCGG	HEK293T	FANCF	FANCF_293T_PE2_3	0.1326733327288891	0.0710939176353162	0.1188692714697146	0.1075455072779733
ELMI002956	CCATCCTTGCCCGACCTGCACAGAGTCTTG	HEK293T	FANCF	FANCF_293T_PE2_3	0.1417020114756343	0.1022797912276598	0.2818828365968138	0.1752882131000359
Kozak_sequence	CCATGGTGGC	HEK293T	FANCF	FANCF_293T_PE2_3	0.09600938277525	0.2322027692736062	0.3768377401126854	0.2350166307205138
ELMI002599	CCGAGAACCGCTCTAGGAGATATTGGA	HEK293T	FANCF	FANCF_293T_PE2_3	0.2740815221962927	0.6372817761108039	0.556039648602519	0.4891343156365386
Rand20_4_3	CCGCGGATCAACGCGGCGTC	HEK293T	FANCF	FANCF_293T_PE2_3	0.2101512882053898	0.6665820876561281	0.4499138016918232	0.4422157258511137
CTCF-3	CCGCGGGGGGGCAG	HEK293T	FANCF	FANCF_293T_PE2_3	0.5140258268038872	0.4683908460461032	0.2269395718364179	0.4031187482288028
ELMI000251	CCTATGGTAGCCTTA	HEK293T	FANCF	FANCF_293T_PE2_3	0.1317166360210836	0.4310719005887714	0.2957030640094668	0.2861638668731073
ELMI003063	CGACCGTCTCGTCTCGATCTT	HEK293T	FANCF	FANCF_293T_PE2_3	0.478635011188379	0	0.0836839671146791	0.1874396594343527
ELMI001945	CGGAAGCTTACGGATTTCTATCCGGTTCGGCGTAGC	HEK293T	FANCF	FANCF_293T_PE2_3	0.2861290616334924	0.1402694279693621	0.7164723211873212	0.3809569369300585
ELMI002740	CGGTGCGAACAAATTAAGGCCTAT	HEK293T	FANCF	FANCF_293T_PE2_3	0.4350500352322106	0.1760353378898369	0.2241534833428904	0.2784129521549793
ELMI003270	CTCCGGTTGTACCAGGAG	HEK293T	FANCF	FANCF_293T_PE2_3	1.305150105696632	0.4248545174072026	0.6785186522811819	0.8028410917950056
ELMI002687	CTCGCTGTGCCT	HEK293T	FANCF	FANCF_293T_PE2_3	0.1367528603395368	0.1594299426146616	0.1633470829565808	0.1531766286369264
Rand20_1_3	CTGGCACGGCGACGTGCCGG	HEK293T	FANCF	FANCF_293T_PE2_3	0.489431289636237	0.4909429978927674	0.6694717369174329	0.5499486748154792
ELMI003343	CTGGTGGGTGCGTTAATGCACGTGATG	HEK293T	FANCF	FANCF_293T_PE2_3	0.1999826774857742	0.4016806346395369	0.4319172496241502	0.3445268539164871
ELMI000603	CTTAATATGTCACATAAT	HEK293T	FANCF	FANCF_293T_PE2_3	0.2488078796812977	0.2761554363146817	0.5335554950264776	0.3528396036741523
ELMI001616	CTTCAACTCAATCCTGCCGCAAGGGAATTCAAACCCGAT	HEK293T	FANCF	FANCF_293T_PE2_3	0.2856407867842885	0.2315768857984752	0.6659201627162793	0.3943792784330144
ELMI002695	GAAAGTCGCTTCTACTTTCACCCTATCTCTGAC	HEK293T	FANCF	FANCF_293T_PE2_3	0.4573374345781231	0.1912764926854938	0.6216523271376162	0.4234220848004111
ELMI002794	GAAATCATAGTTCTTTCTGACAGCGAT	HEK293T	FANCF	FANCF_293T_PE2_3	0.3355379459877295	0.263005177442554	0.1338943473834866	0.24414582360459
ELMI002567	GAACCAATCTGGGTGATGCGT	HEK293T	FANCF	FANCF_293T_PE2_3	0.1382779851760372	0.5039090794697673	0.7685262286041957	0.4702377644166667
ELMI001000	GAACGGCTCCCCCTGGCACAAGTGTCT	HEK293T	FANCF	FANCF_293T_PE2_3	0.2137745862778966	0.263005177442554	0.154970309471628	0.2105833577306929
Rand20_3_7	GACCGAGGGTCTCCTCGGCC	HEK293T	FANCF	FANCF_293T_PE2_3	0.4428187858613573	0.4208082839080864	0.4612502124431132	0.4416257607375189
ELMI001937	GACGCAGTTGATAGC	HEK293T	FANCF	FANCF_293T_PE2_3	0.395710404386745	0.4158575982150501	0.2185775260458036	0.3433818428825329
ELMI000920	GAGATCCTGATGAAACTGAAAGAGTCTCTGGAACTAATGGAA	HEK293T	FANCF	FANCF_293T_PE2_3	0.1736691672902776	0.2069548937252883	0.2725339925190698	0.2177193511782119
ELMI003124	GAGCGGCTGACCTGCGAGGAGGAAGAGGAGAAAATTTTCGGACGAGGCTCA	HEK293T	FANCF	FANCF_293T_PE2_3	0.0220210965905343	0.0421913294918587	0.0654511474639948	0.0432211911821293
Rand20_4_6	GAGCTACGCATAGTAGCTAG	HEK293T	FANCF	FANCF_293T_PE2_3	0.7914208087734896	0.1555805275012291	0.8481483153514774	0.598383217208732
ELMI003571	GAGGAATTTAAGGATGCAATTGAGGAA	HEK293T	FANCF	FANCF_293T_PE2_3	0.2109458110341437	0.2464673265283163	0.3038031809443796	0.2537387728356132
ELMI003572	GATGAGTACTTCGATGCTGAGGAC	HEK293T	FANCF	FANCF_293T_PE2_3	0.1223578224090592	0.2993554865199801	0.3285302961972135	0.250081201708751
ELMI002176	GATGCCGGATCCCCAAACCTATCT	HEK293T	FANCF	FANCF_293T_PE2_3	0.1620068728761063	0.4344956940503312	0.2896752707815815	0.2953926125693397
ELMI000589	GGAAACTACAGCTGTTAC	HEK293T	FANCF	FANCF_293T_PE2_3	0.3427221561334829	0.4862158988759182	0.8578083189431799	0.562248791317527
ELMI000216	GGTCTCGATTTGTCCAAA	HEK293T	FANCF	FANCF_293T_PE2_3	0.2743125222150001	0.3506735699234052	0.4039915653812094	0.3429925525065382
ELMI003532	GTCTGGATA	HEK293T	FANCF	FANCF_293T_PE2_3	0.1578566968116875	0.3854511140480405	0.3543071188323107	0.2992049765640129
ELMI003340	GTTGACCTGCACATCTCC	HEK293T	FANCF	FANCF_293T_PE2_3	0.5011541947772248	0.5930855008100546	0.251681104104298	0.4486402665638591
ELMI001706	TACAGTTTTCACCCAGTTGAAGACTTCCCAGCTCCTGAG	HEK293T	FANCF	FANCF_293T_PE2_3	0.2229258956219846	0.2008403173197685	0.0658928874918733	0.1632197001445421
ELMI003896	TACTCCTTTAGAGTG	HEK293T	FANCF	FANCF_293T_PE2_3	0.3719677801235402	0.6043523226339539	0.733313113891518	0.5698777388830041
ELMI000425	TACTTTTGCGAG	HEK293T	FANCF	FANCF_293T_PE2_3	0.095167195207046	0.3771879130151749	0.2257914795674309	0.2327155292632173
ELMI003901	TATAGCCTCTTAATG	HEK293T	FANCF	FANCF_293T_PE2_3	0.1799844097371968	0.4391462595829801	0.4711935085285985	0.3634413926162585
ELMI000760	TATCCTTGGATG	HEK293T	FANCF	FANCF_293T_PE2_3	0.1406600849206664	0.2740146964982888	0.514978259167256	0.3098843468620704
ELMI000405	TATGAAAACGTC	HEK293T	FANCF	FANCF_293T_PE2_3	0.0653721933433286	0.106855791560699	0.1079257512391694	0.093384578714399
ELMI000059	TCAAAGGAAGAA	HEK293T	FANCF	FANCF_293T_PE2_3	0.1001708564066984	0.1707500914193037	0.1447819500253963	0.1385676326171328
ELMI001006	TCCAAAGAAAACCAG	HEK293T	FANCF	FANCF_293T_PE2_3	0.1430645308167462	0.1805921109414812	0.1851415201652193	0.1695993873078155
Rand30_10_2	TCGGCTCCTTGTATAATCACCCTACTTTCT	HEK293T	FANCF	FANCF_293T_PE2_3	0.6991875566231956	0.2137977571468503	0.5457650029218202	0.4862501055639554
ELMI001065	TCTCCCCGGATCGAAATTACT	HEK293T	FANCF	FANCF_293T_PE2_3	0.1541302956313011	0.1110172608300228	0.2261728840937273	0.163773480185017
ELMI003847	TCTGATAACTCCGGAGCAGAG	HEK293T	FANCF	FANCF_293T_PE2_3	0.3943121344065797	0.7111298789219271	0.6071707393178609	0.5708709175487893
ELMI000053	TCTGCTAAACGCAGACTGTTTGGAGAGGAT	HEK293T	FANCF	FANCF_293T_PE2_3	0.5125540277292877	0.1686445412608743	0.7916050943280455	0.4909345544394025
Rand30_10_3	TGGATTAGTTCACGACAGGCCCAGGACACA	HEK293T	FANCF	FANCF_293T_PE2_3	0.5811996564430315	0.3682072484195757	0	0.3164689682875357
Rand20_3_17	TGGGAGGCGCACTGCGCCCC	HEK293T	FANCF	FANCF_293T_PE2_3	1.183533845847628	1.6779064484942685	0.8614526026511085	1.240964298997668
Rand30_3_5	TGTGACTTCTCGTCAAGAGGGGTCACATAG	HEK293T	FANCF	FANCF_293T_PE2_3	0.6251559329807397	1.096787548483842	1.4523663714117865	1.0581032842921223
Rand30_9_20	TGTTGGTAATAACCGCGGTATTAGACGGAT	HEK293T	FANCF	FANCF_293T_PE2_3	0.2120337508847541	0.2482296056761183	0.1156921204350402	0.1919851589986375
ELMI002265	TTAAAGCTGGAG	HEK293T	FANCF	FANCF_293T_PE2_3	0.2955734194135711	0.6684016929909492	0.6518097941093097	0.5385949688379433
ELMI002436	TTATGGGAAACTTCTATC	HEK293T	FANCF	FANCF_293T_PE2_3	0.1166565618667016	0.1633451748996268	0.3984950814984718	0.2261656060882667
ELMI003269	TTCAATTTGTTTTTAGAG	HEK293T	FANCF	FANCF_293T_PE2_3	0.2835120275331861	0.0563582523091187	0.2642651593095129	0.2013784797172726
ELMI000765	TTCCCATGGATG	HEK293T	FANCF	FANCF_293T_PE2_3	0.1159500561482357	0.1644088178989732	0.1642756860218874	0.1482115200230321
ELMI002756	TTCGATATGTGGAAAGACTACTTCAACCTG	HEK293T	FANCF	FANCF_293T_PE2_3	0.1708513425764292	0.1764571478049084	0.055789311409786	0.1343659339303745
ELMI001970	TTCGCTTTTTCACCTCCT	HEK293T	FANCF	FANCF_293T_PE2_3	0.1750894362506204	0.1686445412608743	0.2344909761532163	0.1927416512215703
ELMI001520	TTGGACAGGCTGATGGCAAGTCTGTCC	HEK293T	FANCF	FANCF_293T_PE2_3	0.9433965437915874	0.401680634639537	0.3347358684587164	0.5599376822966137
Rand20_5_10	TTGTCGCCGGCGCAACGGCT	HEK293T	FANCF	FANCF_293T_PE2_3	0.3525760949038295	0.3776484599175134	0.2490594259365449	0.3264279935859626
ELMI002463	TTTGCCAAGACATTTGTC	HEK293T	FANCF	FANCF_293T_PE2_3	0.3081058419697999	0.1776871440094466	0.1527079691873706	0.2128336517222057
ELMI003939	TTTTTTAAGCCA	HEK293T	FANCF	FANCF_293T_PE2_3	0.3789640393108168	0.5995859160068244	0.5434023838615527	0.5073174463930646
ELMI001503	AAACGCTTGAGCGTAGAGCTC	HEK293T	FANCF	FANCF_293T_PE2_3	0.2261966230480987	0.6240800820670773	0.3874257736790699	0.4125674929314153
ELMI003101	AAAGCCAGTCTGGAACTGGAGCTGCCT	HEK293T	FANCF	FANCF_293T_PE2_3	0.231515215844527	0.6832711826342639	1.6356411754232734	0.8501425246340215
ELMI004007	AAGCCTCGC	HEK293T	FANCF	FANCF_293T_PE2_3	0.1468293868908711	0.1271141248859294	0.2027882886462337	0.1589106001410114
ELMI000782	AAGCTGCTCCAATTACTTACG	HEK293T	FANCF	FANCF_293T_PE2_3	0.6487810118433839	0.7446888170283552	0.5799878908938155	0.6578192399218515
ELMI000006	AAGGATGAGTTG	HEK293T	FANCF	FANCF_293T_PE2_3	0.2453613325353167	0.1990309450916624	0.6311360648313787	0.3585094474861193
ELMI000750	AAGTACGATCAATGGGAAGAATCCCCC	HEK293T	FANCF	FANCF_293T_PE2_3	0.2794839877977419	0.7451074167006588	1.418372323977612	0.8143212428253376
ELMI003500	AATCCGTAT	HEK293T	FANCF	FANCF_293T_PE2_3	0.1978552021933724	0.8566454350986045	0.5309254711203206	0.5284753694707659
mNeonGreen-11	ACCGAGCTCAACTTCAAGGAGTGGCAAAAGGCCTTTACCGATATGATG	HEK293T	FANCF	FANCF_293T_PE2_3	0.0366591110502831	0.0583529712233875	0.0106265355066259	0.0352128725934322
ELMI003553	ACCTGGTTA	HEK293T	FANCF	FANCF_293T_PE2_3	0.1999826774857742	0	0.0409212553128015	0.0803013109328586
ELMI000546	ACTAACTTCACATTAAAA	HEK293T	FANCF	FANCF_293T_PE2_3	0.1665527373687493	0.2694199378679821	0.2415619669289706	0.2258448807219006
ELMI003662	AGACCTGCTTCTCCA	HEK293T	FANCF	FANCF_293T_PE2_3	0.2297988756941146	0.303676081170784	0.5766458238154358	0.3700402602267781
ELMI001942	AGACGAGTGACAGATTTTTTTGCTAGAAGGCGGCCA	HEK293T	FANCF	FANCF_293T_PE2_3	0.1635023209334242	0.2677870897596913	0.1178647424150409	0.1830513843693855
ELMI003253	AGCCATATTTCCCCTATTAAG	HEK293T	FANCF	FANCF_293T_PE2_3	0.3834719382716909	0.289601206622138	0.3761077173693443	0.3497269540877244
HA-tag	AGCGTAGTCAGGGACATCATAAGGGTA	HEK293T	FANCF	FANCF_293T_PE2_3	0.320661879416845	0.220483382287171	0.2524947283632558	0.26454666335575733
ELMI003014	AGGAAAAGCTTCTCCCAGCCC	HEK293T	FANCF	FANCF_293T_PE2_3	0.1644258360074588	0.397786224054389	0.2600781427695695	0.2740967342771391
ELMI002426	AGGAAGAGGAGACAGACATCAATGACT	HEK293T	FANCF	FANCF_293T_PE2_3	0.2035177248150683	0.1253471483981534	0.3747043303642348	0.2345230678591521
ELMI000566	AGGAATATTTCTGACTTC	HEK293T	FANCF	FANCF_293T_PE2_3	0.2051292905093052	0.058913159747132	0.1292416480535584	0.1310946994366652
ELMI002557	AGGCCTCGTGGCTATACGATTAGCGAT	HEK293T	FANCF	FANCF_293T_PE2_3	0.6269119889722587	0.4072338231368578	0.5230247944667443	0.5190568688586202
ELMI001959	AGTGCAGCAACTCCAAAC	HEK293T	FANCF	FANCF_293T_PE2_3	0.3225154162920868	0.9977228666853016	1.41216694506021	0.9108017426791996
ELMI001236	ATAAAGCAGGAGCCCGTTGAG	HEK293T	FANCF	FANCF_293T_PE2_3	0.2465695512182558	0.2216632264733231	0.2183060011687281	0.2288462596201023
ELMI000955	ATGATTATCTCCCAGAAAGAT	HEK293T	FANCF	FANCF_293T_PE2_3	0.2375706624876624	0.3631633135097184	0.2637603548027135	0.2881647769333648
ELMI003890	ATGGACAGATTCTTGGTTAAG	HEK293T	FANCF	FANCF_293T_PE2_3	0.2167185159618083	0.4840283077816017	0.3467567698122062	0.3491678645185387
ELMI001033	CAAAGACCAATGCTTCGAGAAGTGTTA	HEK293T	FANCF	FANCF_293T_PE2_3	0.1600243795942572	0.2544234346085359	0.3011762312610558	0.2385413484879496
miR-17-9G	CAAAGTGCTTACACAGCGCAGGTAG	HEK293T	FANCF	FANCF_293T_PE2_3	0.4972831285074066	0.4146033360220421	0.25669928562785	0.3895285833857662
ELMI000912	CAATTAGATGGAGTGGACGAC	HEK293T	FANCF	FANCF_293T_PE2_3	0.1823371471193824	0.3183347969045322	0.1704357782376356	0.2237025740871834
Degron_p53	CAGCAGCTTCCACAGGTCGCTGAA	HEK293T	FANCF	FANCF_293T_PE2_3	0.6780662658502035	2.170932909757035	3.270407910228838	2.039802361945359
ELMI002948	CCATCCCTACCCAATATCAGTTTAGGCCTT	HEK293T	FANCF	FANCF_293T_PE2_3	0.0370275093979633	0.0294434938762877	0.0302889229474019	0.0322533087405509
ELMI002287	CCCCTCAAGAAACTAAGATTTGAT	HEK293T	FANCF	FANCF_293T_PE2_3	0.0862367341862921	0.1815816567548592	0.1797722172173557	0.149196869386169
G-quadruplex_sequence	CCCTAACCCTAACCCTAACCCT	HEK293T	FANCF	FANCF_293T_PE2_3	0.0295095422549417	0.0505052398224107	0.0503867338372377	0.04346717197153
ELMI000939	CCGTTTTCTATCAACAACCTCATGTCG	HEK293T	FANCF	FANCF_293T_PE2_3	0.3269248067492052	0.314483059148392	0.6153232876079346	0.418910384501844
ELMI000581	CGCAACTATACAGCTGAA	HEK293T	FANCF	FANCF_293T_PE2_3	0.2039297040150987	0.9173329372390812	0.3741165588656242	0.498459733373268
ELMI000550	CGGAACTACACCATCTTT	HEK293T	FANCF	FANCF_293T_PE2_3	0.1441735581874186	0.4121722930069875	0.4161081237746475	0.3241513249896846
ELMI000062	CGGATCAGGCGTGAATTGTTCATTGAGGAA	HEK293T	FANCF	FANCF_293T_PE2_3	0.2434344110756153	0.215746434620845	0.5893237120752048	0.3495015192572217
ELMI002980	CGTAGTTGGACATTC	HEK293T	FANCF	FANCF_293T_PE2_3	0.3640254075942118	0.2657165710244359	0.2162376411232018	0.2819932065806165
ELMI000531	CTCAACTGGACGGGCTCT	HEK293T	FANCF	FANCF_293T_PE2_3	0.2148328763089753	0.3322170662432261	0.255036852159022	0.2673622649037412
ELMI000751	CTCGCCGATCATATTTGCCAGATCATT	HEK293T	FANCF	FANCF_293T_PE2_3	0.2447156448181184	0.0924369661304373	0.2461293150431738	0.1944273086639099
ELMI000604	CTGAACCTGACCCAAAAT	HEK293T	FANCF	FANCF_293T_PE2_3	0.0701826000233094	0.0564446471772471	0.1595804102110585	0.0954025524705384
ELMI000587	CTGAACGTGACAAAGGAC	HEK293T	FANCF	FANCF_293T_PE2_3	0.1056726648078239	0.1791970386282987	0.3144700225603807	0.199779908665501
Degron_MYC	CTGCTGCCCACCCCCCCCCTGAGC	HEK293T	FANCF	FANCF_293T_PE2_3	0.0851184851541281	0.154763116673727	0.1585352556976329	0.1328056191751627
ELMI000775	CTGCTGCTGCATCTGTTAAAA	HEK293T	FANCF	FANCF_293T_PE2_3	0.1716774369800954	0.3012604759796528	0.321861411979535	0.2649331083130944
ELMI001296	GAATTCTCATTCGAGGAACTCCGGGCA	HEK293T	FANCF	FANCF_293T_PE2_3	0.1391400673778828	0.2187369792591537	0.1357037304562363	0.1645269256977577
ELMI000508	GACGAGGATTTACTCCATATT	HEK293T	FANCF	FANCF_293T_PE2_3	0.2214093929306786	0.100268237088538	0.5043965141158739	0.2753580480450302
ELMI002785	GACGTCATCCTGGTGGAATCT	HEK293T	FANCF	FANCF_293T_PE2_3	0.2135514395281285	0.2171246673727227	0.1743415981555814	0.2016725683521442
Rand20_5_17	GATCCAGAAGCGGATCGAAT	HEK293T	FANCF	FANCF_293T_PE2_3	0.9835686493651304	2.359386252008932	0.5907103561036172	1.3112217524925596
ELMI001455	GCATGTGACTCTCCATCTAGC	HEK293T	FANCF	FANCF_293T_PE2_3	0.1880735966916776	0.4489028863170442	0.5043965141158739	0.3804576657081986
ELMI001565	GGATTGGACAATCCAGCCTACGTT	HEK293T	FANCF	FANCF_293T_PE2_3	1.1223165779589577	1.194185670549975	0.8808838643650431	1.0657953709579917
ELMI001863	GGGCTTCTCACTCCGCCCCAGTCG	HEK293T	FANCF	FANCF_293T_PE2_3	0.3957104043867448	0.511793858807132	1.2812856208946084	0.729596628029495
ELMI000313	GGGTGTATGTCTTGCAAGTGC	HEK293T	FANCF	FANCF_293T_PE2_3	0.2177068947211356	0.1937932886418819	0.8940594777209305	0.4351865536946493
Rand30_4_8	GGTCTTGCAGGAGCTGTCCTGCAACCGGAT	HEK293T	FANCF	FANCF_293T_PE2_3	0.4713877397878966	0.4583492718915878	0.8784504835242559	0.6027291650679135
ELMI000601	GTAAACTCTACCGAGGCT	HEK293T	FANCF	FANCF_293T_PE2_3	0.3509130001165473	0.6090646214459146	0.3347358684587164	0.4315711633403927
Rand30_10_18	GTTTTCTTACCTCATGTCCTCTTCAGAGTG	HEK293T	FANCF	FANCF_293T_PE2_3	0.0473241450538855	0.127763478969684	0.2396236943812397	0.1382371061349364
Rand30_6_13	TACCAGGGGTAGACGATGTCTATACTCTTG	HEK293T	FANCF	FANCF_293T_PE2_3	0.3032346033615817	0.1904520250446081	0.1156921204350402	0.2031262496137433
ELMI003873	TATACCGCTGTCCAG	HEK293T	FANCF	FANCF_293T_PE2_3	0.7153226540837311	1.268822274959348	0.5318896214916045	0.8386781835115612
ELMI000805	TATGTGAATGTC	HEK293T	FANCF	FANCF_293T_PE2_3	0.1566180126835958	0.0768432518440853	0.1743415981555814	0.1359342875610875
ELMI000811	TATTATAATGAC	HEK293T	FANCF	FANCF_293T_PE2_3	0.1891361593848509	0.179613291911988	0.4323156972714049	0.2670217161894146
ELMI002885	TCCCAGAAGGAGCAGAAAAACCTG	HEK293T	FANCF	FANCF_293T_PE2_3	0.2305585413988885	0.331386523577618	0.2615123972333721	0.2744858207366262
Rand20_2_12	TCCGGCGTACAGGCCGGATG	HEK293T	FANCF	FANCF_293T_PE2_3	0.312286382566405	1.2172140443622337	0.5230247944667443	0.684175073798461
ELMI000522	TCGAATTCTTCAATGCTT	HEK293T	FANCF	FANCF_293T_PE2_3	0.0474852485264093	0.0619703643903914	0.1084457457209664	0.072633786212589
ELMI002258	TCTCAGGAAACGTTTTCAGAC	HEK293T	FANCF	FANCF_293T_PE2_3	0.1953612290564812	0.4132001540868055	0.2390970488990832	0.2825528106807899
Rand20_3_6	TGGAGCTGGCGCCAGTTCCT	HEK293T	FANCF	FANCF_293T_PE2_3	1.2975620236867678	1.1427121502676485	0	0.8134247246514721
ELMI000322	TGGAGTGAGTGG	HEK293T	FANCF	FANCF_293T_PE2_3	0.0489109507065799	0.2037510465562868	0.3244030311696103	0.1923550094774923
ELMI000317	TGGGGCCCTTGG	HEK293T	FANCF	FANCF_293T_PE2_3	0.1745582585903985	0.2364633705446815	0.2865889284749284	0.2325368525366695
ELMI002214	TGGTCCCAGGAATTT	HEK293T	FANCF	FANCF_293T_PE2_3	0.9146748691562462	0.5477463199630049	0.4506059767713489	0.6376757219635333
ELMI000784	TTACTTCGGTACCTCCTCGAC	HEK293T	FANCF	FANCF_293T_PE2_3	0.2119474530618462	0.2291746359457939	0.1864823779714297	0.2092014889930233
ELMI000583	TTCAACCTTACTAGTGCA	HEK293T	FANCF	FANCF_293T_PE2_3	0.2240769759780362	0.1852615086387801	0.2850548758164251	0.2314644534777471
ELMI003268	TTCACTGTCTTTGAGGAA	HEK293T	FANCF	FANCF_293T_PE2_3	0.1230517231032505	0.2251048680294348	0.3683273200470031	0.2388279703932294
ELMI001681	TTCCCACCCCCCCCT	HEK293T	FANCF	FANCF_293T_PE2_3	0.0881440237259573	0.1229842024073481	0.1391833132884475	0.1167705131405843
ELMI000756	TTCCCTTGGATG	HEK293T	FANCF	FANCF_293T_PE2_3	0.0656855313033496	0.0851018293727832	0.1813584426633912	0.1107152677798413
ELMI001630	TTCCTTGGGTTTTCATAC	HEK293T	FANCF	FANCF_293T_PE2_3	0.2299251388126278	0.277145240745917	0.4004017565295652	0.30249071202937
ELMI001631	TTCGTTGGTTTTAGTTAT	HEK293T	FANCF	FANCF_293T_PE2_3	0.3152269323080848	0.1955082734971198	0.7794094976367172	0.4300482344806406
BCL6-binding_site	TTCTAGGAA	HEK293T	FANCF	FANCF_293T_PE2_3	0.1626681254184577	0.4656485108818988	0.2145742746530234	0.28096363698446
ELMI001246	TTGAAAGTAGAGCCCGTGGGCGAGGAT	HEK293T	FANCF	FANCF_293T_PE2_3	0.1010782011205272	0.1266768056489365	0.2031164250356288	0.1436238106016975
ELMI003176	TTGCCCTCAATCGTCGAG	HEK293T	FANCF	FANCF_293T_PE2_3	0.1660570446980089	0.2938534267919225	0.2359510350977794	0.2319538355292369
ELMI000243	TTTCTAACAATATATGAGGATGTA	HEK293T	FANCF	FANCF_293T_PE2_3	0.8999220486859842	0	0.1946138770108816	0.364845308565622
ELMI002477	AAACACCCTAGCGTT	HEK293T	FANCF	FANCF_293T_PE2_3	0.1415094815687381	0.3621710640192546	0.3381170388471883	0.280599194811727
ELMI003685	AAACGAATTAGTAAA	HEK293T	FANCF	FANCF_293T_PE2_3	0.1379702448529451	0.274781528671325	0.126315422059893	0.179689065194721
ELMI003680	AAATTGATGTTTAAG	HEK293T	FANCF	FANCF_293T_PE2_3	0.4398267670379698	0.3723444085141776	0.2346279451813433	0.3489330402444969
ELMI003054	AACGAGTGGGGGATCGAGCTGGTGTCCGAG	HEK293T	FANCF	FANCF_293T_PE2_3	0.2079692061393595	0.0851346239120405	0.2840447969949943	0.1923828756821315
ELMI003294	AAGATTCAGCCCAAATTATCCCTCACCCTT	HEK293T	FANCF	FANCF_293T_PE2_3	0.045185590394016	0.0397584311430855	0.1225839362031432	0.0691759859134149
Wbeta_attB	AAGGTAGCGTCAACGATAGGTGTAACTGTCGTGTTTGTAACGGTACTTCCAACAGCTGGCG	HEK293T	FANCF	FANCF_293T_PE2_3	0.0459057556569954	0.0529286892792873	0.0946249804830293	0.0644864751397707
ELMI000028	AATCAACCTGTAGAATCAGATGAGTCC	HEK293T	FANCF	FANCF_293T_PE2_3	0.2324798625772126	0.2878493147254011	0.5532824272044901	0.3578705348357012
ELMI002797	ACAACTATCATTATCGATTCCTCTGACGAGACAACAGAATCC	HEK293T	FANCF	FANCF_293T_PE2_3	0.8016546985421125	0	0.4096417970648627	0.4037654985356584
ELMI000944	ACCAGCCCTACATTCAATAAG	HEK293T	FANCF	FANCF_293T_PE2_3	0.1641034324074441	0.5211845718127674	0.1052628517165775	0.2635169519789297
ELMI000135	ACCGAACGTCAGTATGAGCTCCAGCCA	HEK293T	FANCF	FANCF_293T_PE2_3	0.1104854792446158	0.3364330188605259	0.0383871408782931	0.1617685463278116
ELMI001553	ACCGGAGAAAACCCAATATATAAA	HEK293T	FANCF	FANCF_293T_PE2_3	0.0851834610969939	0.1016211357183741	0.2327493396362756	0.1398513121505478
Splice_donor_short	ACTTACCTG	HEK293T	FANCF	FANCF_293T_PE2_3	0.0704484432052159	0.0584842750633343	0.0414619159940606	0.0567982114208703
ELMI002981	AGAAGTAGCGTT	HEK293T	FANCF	FANCF_293T_PE2_3	0.0889024331079206	0.1269680166964054	0.0990342806090877	0.1049682434711379
ELMI000101	AGAATCAGAGGGAAGTCTTATGTGCAG	HEK293T	FANCF	FANCF_293T_PE2_3	0.4708452912956203	0.6330210574548577	1.2609912852896852	0.7882858780133878
Rand20_3_9	AGCACGCCGGGATGCGTGCC	HEK293T	FANCF	FANCF_293T_PE2_3	0.3251466609471505	0.6357535224510658	1.1308644204686364	0.6972548679556176
ELMI002494	AGCATTAGA	HEK293T	FANCF	FANCF_293T_PE2_3	0.1678554964456408	0.131895133762236	0.1901908343515434	0.1633138215198067
ELMI002075	AGGAGAAGA	HEK293T	FANCF	FANCF_293T_PE2_3	0.142243892972673	0.3082665335605749	0.1794393057039903	0.2099832440790794
ELMI002989	AGGTCTAAGAGTGCTCCT	HEK293T	FANCF	FANCF_293T_PE2_3	0.143432305960234	0.0958457045777637	0.0575807113174397	0.0989529072851458
Rand20_5_5	AGTGGCTGCGGCAGTTACTG	HEK293T	FANCF	FANCF_293T_PE2_3	0.1701072165199116	0.6886669234780092	0.5344778921557972	0.4644173440512393
Signal-peptide	ATGAAGTGGGTGACCTTCATCAGCCTGCTGTTCAGCAGCGCCTACAGC	HEK293T	FANCF	FANCF_293T_PE2_3	0.0439826767037969	0.1769163956370333	0.2211647702316519	0.1473546141908274
Rand20_9_15	ATGAGGCTTGCGCTTAAAGC	HEK293T	FANCF	FANCF_293T_PE2_3	0.3175334708371684	0.5206971189771776	0.836839671146791	0.5583567536537123
ELMI003942	ATGCCTCCACCT	HEK293T	FANCF	FANCF_293T_PE2_3	0.0412930484151354	0.0992918422704473	0.068542340898099	0.0697090771945606
Signal_Influenza_(n-term)	ATGGCCATCATCTACCTGATCCTGCTGTTCACCGCCGTGAGGGGC	HEK293T	FANCF	FANCF_293T_PE2_3	0.0642004931174458	0.1973272935333788	0.2275654313534116	0.1630310726680788
ELMI002328	ATGGGTAGTAATAGCTCCCGC	HEK293T	FANCF	FANCF_293T_PE2_3	0.2952125239075715	0.3217344889103088	0.459025979953936	0.3586576642572721
ELMI000884	ATTAAGGAGGAG	HEK293T	FANCF	FANCF_293T_PE2_3	0.1047206588185642	0.1207236880064182	0.43707549703208193	0.2208399479523548
ELMI003889	ATTACCAGATTTCTTGTCAAG	HEK293T	FANCF	FANCF_293T_PE2_3	0.2983698771044439	0.3592265838239761	0.6619070845228855	0.4398345151504352
ELMI003271	ATTACTGTTTTTGACGAA	HEK293T	FANCF	FANCF_293T_PE2_3	0.125907855941237	0.2092086638747589	0.5530836907004651	0.2960667368388203
ELMI002975	ATTAGCTTGAACTGGTTCGAGGAGCTG	HEK293T	FANCF	FANCF_293T_PE2_3	0.1004542616074375	0.342518370622861	0.2955725107803235	0.246181714336874
ELMI001541	ATTATCGAGAATCCTCAGTAT	HEK293T	FANCF	FANCF_293T_PE2_3	0.2701010851519482	0.4964592113522367	0.1972349393275265	0.3212650786105704
ELMI003920	CAGCGTTCTATTATGAGCTTTTTCCACCCC	HEK293T	FANCF	FANCF_293T_PE2_3	0.088395385010347	0.2928921294246623	0.1575639548184334	0.1796171564178142
ELMI000083	CCAGAAGATCTCTCT	HEK293T	FANCF	FANCF_293T_PE2_3	0.2142671544490439	0.4683908460461032	0.5491073957656109	0.4105884654202527
ELMI002954	CCGAGACTCCCTACACTGCCCAAGCGGGTC	HEK293T	FANCF	FANCF_293T_PE2_3	0.10332438336765	0.0845158183059469	0.3026123984675462	0.1634842000470477
CTCF-1	CCGCGAGGTGGCAG	HEK293T	FANCF	FANCF_293T_PE2_3	0.5195080727982405	0.2392682480704823	0.6267081237663193	0.4618281482116806
ELMI000534	CCTAATCGTACGTCCGGC	HEK293T	FANCF	FANCF_293T_PE2_3	0.0675953909881822	0.0986269415409577	0.152014472506229	0.1060789350117897
ELMI000113	CGAGGCGAT	HEK293T	FANCF	FANCF_293T_PE2_3	0.118966240977678	0.7910334748655844	0.5578931140978607	0.4892976099803744
ELMI002082	CGCAACAGACTT	HEK293T	FANCF	FANCF_293T_PE2_3	0.0327436426165088	0.0689580488651565	0.1171770834744631	0.0729595916520428
ELMI003025	CGCGCTGCATCAATGGAT	HEK293T	FANCF	FANCF_293T_PE2_3	0.3969168385464606	0.906356303802032	0.6694717369174329	0.6575816264219752
ELMI001487	CGCTTCATCGTCAGT	HEK293T	FANCF	FANCF_293T_PE2_3	0.2402005960207363	0.1841036242097878	0.5049894567265117	0.3097645589856786
ELMI003291	CGGAGTCAGTCATTGTCCTTGCAGATG	HEK293T	FANCF	FANCF_293T_PE2_3	0.1480763455905812	0.3061307377160444	0.1294081965690914	0.194538426625239
ELMI003008	CGGCAGAGGTCTACATCAACTCCCAATGTG	HEK293T	FANCF	FANCF_293T_PE2_3	0.2575161554701431	0.4560365003361715	0.7235831742998567	0.4790452767020571
ELMI003030	CGGCAGTCCGTGCTA	HEK293T	FANCF	FANCF_293T_PE2_3	0.1323056128488201	0.6368990242933199	0.2228870794821961	0.3306972388747787
ELMI003072	CGGCCTGCTTCTCTGAATCTG	HEK293T	FANCF	FANCF_293T_PE2_3	0.3041792594468202	0.3451942953933521	0.7011359406905546	0.4501698318435757
miR-17_2x	CTACCTGCACTGTGTAAGCACTTTGCTACCTGCACTGTGTAAGCACTTTG	HEK293T	FANCF	FANCF_293T_PE2_3	0.0498883825272988	0.0500206073324706	0.1460603122124789	0.0819897673574161
miR-17-9G	CTACCTGCGCTGTGTAAGCACTTTG	HEK293T	FANCF	FANCF_293T_PE2_3	0.1462137500485614	0.1724047317014734	0.3593789998789899	0.2259991605430082
ELMI000777	CTCCTTCAGTTGCTCTTAGGA	HEK293T	FANCF	FANCF_293T_PE2_3	0.3162991327581124	0.37829511823929	0.6008079690284653	0.4318007400086225
Rand30_5_10	CTGGCTAGCCGAACGAGAGAAGGGTTAGCC	HEK293T	FANCF	FANCF_293T_PE2_3	0.3897865959378414	0.4545768499007106	1.8269035074331352	0.8904223177572291
ELMI003130	GAACTGGAATGCGAGGAAGATGTTATTCCAGACTCGCCAATTACAGCTTTCAGC	HEK293T	FANCF	FANCF_293T_PE2_3	0.1009410529507571	0.2384075709191496	0.1441170501400903	0.161155224669999
ELMI001936	GACGAGTCCGATTCA	HEK293T	FANCF	FANCF_293T_PE2_3	0.0610005470319216	0.2989136334033454	0.1628580198339563	0.1742574000897411
ELMI002568	GAGATCTGGGTGCTGCGA	HEK293T	FANCF	FANCF_293T_PE2_3	0.3542550286890858	0.7140989060258435	0.641748214069625	0.5700340495948515
ELMI002768	GAGGTGATTTTGCTTGATTCCGAT	HEK293T	FANCF	FANCF_293T_PE2_3	0.1068872931389483	0	0.2081690724245749	0.1050187885211744
ELMI002836	GAGTGCGAGGAGACCGAAGTTGACCAGCAT	HEK293T	FANCF	FANCF_293T_PE2_3	0.2980511058682212	0.3792692687583611	0.1819216676406067	0.286414014089063
ELMI000240	GCCAATACAGTGTATAGCACAGTG	HEK293T	FANCF	FANCF_293T_PE2_3	0.1572802452953658	0.1049521848226818	0.4789991383668502	0.2470771894949659
ELMI002454	GCCTCCCAGTCTCAA	HEK293T	FANCF	FANCF_293T_PE2_3	0.2162603372811279	0.7979208995096899	0.6996987216946412	0.5712933194951529
Rand20_6_7	GCGGAGGTAGTTCCCCCGTT	HEK293T	FANCF	FANCF_293T_PE2_3	0.2118803810830292	0.4307717112429575	0.7655631060964335	0.4694050661408067
ELMI001463	GGATCTCAATCTCCACTGCAT	HEK293T	FANCF	FANCF_293T_PE2_3	0.2486415642537033	0.907908283774296	0.9261466716249068	0.6942321732176354
ELMI002186	GGCATAGACAGTCCTTCTTCTTCC	HEK293T	FANCF	FANCF_293T_PE2_3	0.0697091042210532	0.1553617081939137	0.1475198138239535	0.1241968754129735
Rand30_6_16	GGCGAAGACTCGCGCACGTATATTGGGTGC	HEK293T	FANCF	FANCF_293T_PE2_3	0.2358491359478969	0.3586434237853009	0.0498118851873089	0.2147681483068356
ELMI002107	GGCTGTATGGGCCTACCTTGT	HEK293T	FANCF	FANCF_293T_PE2_3	0.1408968864104318	0.1383659806169595	0.1834169142239541	0.1542265937504485
Rand30_5_1	GGGATGAGGTGTGTTTCATCTCGCTCAAGA	HEK293T	FANCF	FANCF_293T_PE2_3	0.3099731501029501	0.1487706054220507	0.3415672127129759	0.2667703227459922
Rand20_10_17	GGTAAGGTTCTCAGAGTCTT	HEK293T	FANCF	FANCF_293T_PE2_3	0.1675530541097027	0.0374448049240246	0.2261728840937273	0.1437235810424849
Rand30_8_13	GGTCCATTGCGAGTTCTTTGGGTGAGGATC	HEK293T	FANCF	FANCF_293T_PE2_3	0.2191729344162273	0.1172012461812972	0.3892277540217633	0.2418673115397626
ELMI002016	GGTCCTCAGTCACCCGGG	HEK293T	FANCF	FANCF_293T_PE2_3	0.1495848981730054	0.8680720984351487	0.5654322102343183	0.5276964022808242
ELMI003247	GGTGCTAAATCCCCTTCGAAA	HEK293T	FANCF	FANCF_293T_PE2_3	0.1291554792095625	0.2236076407406329	0.52070023982467	0.2911544532582885
ELMI002138	GTGGAGCAGACCCCTAAAAAG	HEK293T	FANCF	FANCF_293T_PE2_3	0.09283721633699	0.1221701469410573	0.3014552129491322	0.1721541920757265
ELMI000386	TACATGAACATG	HEK293T	FANCF	FANCF_293T_PE2_3	0.0980927690199209	0.11446857463821	0.2002008782647825	0.1375874073076378
ELMI003703	TACGAAAATGTGCTC	HEK293T	FANCF	FANCF_293T_PE2_3	0.0359042258806506	0.0995528422313535	0.1139849722333881	0.0831473467817974
ELMI002127	TACGACTATGTT	HEK293T	FANCF	FANCF_293T_PE2_3	0.0710947591979243	0.1047034829629125	0.0949412917022291	0.0902465112876886
ELMI003732	TACGATGTGCCCCCT	HEK293T	FANCF	FANCF_293T_PE2_3	0.1152112593303	0.134056037045962	0.1219236606968834	0.1237303190243818
ELMI000463	TACGCAGAGATT	HEK293T	FANCF	FANCF_293T_PE2_3	0.1613743080796269	0.3910165469942396	0.3202192619184149	0.2908700389974272
Rand20_2_2	TACGGGCTTCTTCGCCCGTG	HEK293T	FANCF	FANCF_293T_PE2_3	0.7085100573781717	1.0646956580807003	1.1265149419283724	0.9665735524624148
Rand20_10_14	TAGCCACGTTAGCCGTTTTA	HEK293T	FANCF	FANCF_293T_PE2_3	0.239207575642148	0.4860335679138398	0.5142590157885308	0.4131667197815061
ELMI000421	TATACCATCCTT	HEK293T	FANCF	FANCF_293T_PE2_3	0.1172871378767919	0.0809988447485775	0.1153377800968012	0.1045412542407235
ELMI000461	TATCTCATCCCT	HEK293T	FANCF	FANCF_293T_PE2_3	0.0594197731826741	0.0865521445844252	0.148300701215887	0.0980908729943288
ELMI000460	TATGTAAACGTG	HEK293T	FANCF	FANCF_293T_PE2_3	0.1087625088080526	0.2627445181983096	0.3272557373199741	0.2329209214421121
Rand20_7_9	TCAAGGGGTACCTAGTCCCT	HEK293T	FANCF	FANCF_293T_PE2_3	0.1867308133150302	0.2436665614541309	0.5771308076874421	0.3358427274855344
Rand20_1_4	TCCGGGCTCTGGGCCCGGGA	HEK293T	FANCF	FANCF_293T_PE2_3	0.64132375883369	2.1422967180775307	1.2119746961436286	1.3318650576849498
Rand30_6_3	TCCTGGTCTTCGTGTATGGTCGGCGGGGAA	HEK293T	FANCF	FANCF_293T_PE2_3	0.0773643469474917	0.1249572110021184	0.0321243635756925	0.0781486405084342
Rand30_4_20	TCGCCAGTCCTAGTAGGATATTGGCGACGG	HEK293T	FANCF	FANCF_293T_PE2_3	0.5885566141195255	0.6627730471552361	0.0812465700142515	0.4441920770963377
ELMI001257	TGCTCTCCGCAGTTC	HEK293T	FANCF	FANCF_293T_PE2_3	0.1021889505833901	0.3208444903241114	0.2559142725219544	0.2263159044764853
ELMI003678	TGGGTCGGGTCTAAGAAGACATGTTTTGAATGG	HEK293T	FANCF	FANCF_293T_PE2_3	0.0724612558682221	0.183255220411586	0.139294695581412	0.1316703906204067
ELMI002451	TGTAGCGCCACTCCGACT	HEK293T	FANCF	FANCF_293T_PE2_3	0.1823371471193824	0.2694199378679821	0.6589288749187332	0.3702286533020326
Rand30_9_19	TTAAGCTTAGAGGCGTGGCTTTGGATGGTA	HEK293T	FANCF	FANCF_293T_PE2_3	0.4339624101441302	0.3506735699234053	0.0638808909272359	0.2828389569982572
ELMI003930	TTCAGGGTGCCT	HEK293T	FANCF	FANCF_293T_PE2_3	0.0434880491181067	0.1789418403534386	0.1522911139484606	0.124907001140002
Rand30_6_8	TTCCGGCTGAAGACCATGTTCGAGTGGGAT	HEK293T	FANCF	FANCF_293T_PE2_3	0.49267255645502	0.2064713542539676	0.5176327862763656	0.4055922323284511
ELMI001213	TTCGAAATGGATATC	HEK293T	FANCF	FANCF_293T_PE2_3	0.1802169477342733	0.5912817127905594	0.1501057706092899	0.3072014770447075
ELMI001635	TTCGAAGGCTTCGAATAT	HEK293T	FANCF	FANCF_293T_PE2_3	0.3282068648148883	0.0821280107999053	0.3943223581319958	0.2682190779155964
ELMI000298	TTCGAGGATACTTTT	HEK293T	FANCF	FANCF_293T_PE2_3	0.0901084738671366	0.1416181724690675	0.0421228022389324	0.0912831495250455
ELMI000301	TTCGGCGATGCCTTC	HEK293T	FANCF	FANCF_293T_PE2_3	0.1929293465371059	0.2134534773446814	0.199247540749236	0.2018767882103411
Rand20_6_4	TTGCTCCTTGAGGGACGCAG	HEK293T	FANCF	FANCF_293T_PE2_3	0.4334370319236166	0.4768151418382993	0.7361089699902328	0.548787047917383
ELMI003322	TTGTTACCCAATGCTATTGGGCGGGGCAAATGGTGGAGG	HEK293T	FANCF	FANCF_293T_PE2_3	0.1555049248008111	0.0775173154567527	0.747178277809635	0.3267335060223996
Flag-tag	TTTATCATCGTCGTCCTTGTAGTC	HEK293T	FANCF	FANCF_293T_PE2_3	0.0758498735977855	0.091543238557353	0.0546954033429275	0.074029505166022
ELMI001627	TTTGTCGGTTTCACCTAT	HEK293T	FANCF	FANCF_293T_PE2_3	0.3636556509587683	0	0.0858297098612093	0.1498284536066592
E2F_binding_site	TTTTCCCGCCAAAAA	HEK293T	FANCF	FANCF_293T_PE2_3	0.1223578224090592	0.0330725073430756	0.2734770167146376	0.1429691154889241
E2F_binding_site	TTTTTGGCGGGAAAA	HEK293T	FANCF	FANCF_293T_PE2_3	0.4649597251544253	0.1338935448798456	0.686957939001097	0.4286037363451226
Splice_acceptor_short	TTTTTTTCAGGTT	HEK293T	FANCF	FANCF_293T_PE2_3	0.0642589945919245	0.1922474393488719	0.0968972250801547	0.1178012196736504
ELMI003957	AAACACACTCTGGATATCTTCTTT	HEK293T	FANCF	FANCF_293T_PE2_3	0.1759307068151879	0.1585581452524488	0.1178647424150409	0.1507845314942258
ELMI001513	AAACGTTTATCCATGGAGATC	HEK293T	FANCF	FANCF_293T_PE2_3	0.1999826774857742	0	0.3358553864134278	0.1786126879664007
Rand20_3_3	AACCCGACCCGTGTCGGGGA	HEK293T	FANCF	FANCF_293T_PE2_3	0.3646742942387649	0.7440457351483651	0.6825288098005742	0.5970829463959014
ELMI000026	AACCCTCCTGGAGAGGATTGTGAGCCT	HEK293T	FANCF	FANCF_293T_PE2_3	0.1171183186786965	0.0723156625373961	0.0514978259167256	0.0803106023776061
ELMI003295	AAGCCTAAGCTTAAATTGAAAATC	HEK293T	FANCF	FANCF_293T_PE2_3	0.1362519341111868	0.0505547709500561	0.4705122649018101	0.2191063233210177
ELMI000060	ACAACCCGCAGGAGACTTTTCGTTGAAAACGAT	HEK293T	FANCF	FANCF_293T_PE2_3	0.238440884694577	0.605272189182864	0.1955232876511194	0.3464121205095201
ELMI000049	ACCTGCGAGGAA	HEK293T	FANCF	FANCF_293T_PE2_3	0.0545727376941813	0.0466741582503687	0.2198352901436403	0.1070273953627301
Rand20_8_15	ACGTAACAATATTACGGGTA	HEK293T	FANCF	FANCF_293T_PE2_3	0.2784189970984582	0.10991261146853	0.621415597386231	0.3365824019844064
ELMI002051	ACTAGGAGTAACCCCGAGGGGGCT	HEK293T	FANCF	FANCF_293T_PE2_3	0.3915450317089896	0.3506735699234053	0.199247540749236	0.3138220474605436
ELMI003016	AGATCAAATTCGACTGAAACCCTTAGCCCC	HEK293T	FANCF	FANCF_293T_PE2_3	0.0824762261914723	0.385129610074358	0.1897595626183199	0.2191217996280501
Rand20_10_8	AGATTATCAGCCTGCGGACT	HEK293T	FANCF	FANCF_293T_PE2_3	0.2268096220265489	0.2176594571938377	0.8998276033836463	0.4480988942013443
Peroxisome_(c-term)	AGCAAGCTG	HEK293T	FANCF	FANCF_293T_PE2_3	0.1168893163796041	0.5388398757359641	0.6311929393077986	0.428974043807789
ELMI002625	AGCTACGGCCACCTGAGTATTGGC	HEK293T	FANCF	FANCF_293T_PE2_3	0.1828493301169088	0.3001689525159584	0.2723442716749911	0.2517875181026194
ELMI000940	AGCTATTCTATATCAGGCATTCTTGGT	HEK293T	FANCF	FANCF_293T_PE2_3	0.505391005602636	0	0.1588936084455932	0.221428204682743
Rand30_6_7	AGCTCAACTTCCCAGCGGTGTTGAGGTCCT	HEK293T	FANCF	FANCF_293T_PE2_3	0.1532834258750852	0.321214723984767	0.0436991995376914	0.1727324497991812
ELMI003297	AGGCGGAGCCTTCGGGTCCACATT	HEK293T	FANCF	FANCF_293T_PE2_3	0.1201446318228488	0.3781101328513978	0.4675081961713917	0.3219209869485461
ELMI003365	AGTGATGAGTCAATTGGCAAG	HEK293T	FANCF	FANCF_293T_PE2_3	0.0654105123312204	0.2766875277141319	0.307449706965526	0.2165159156702928
ELMI003810	AGTTGGAACTCTGATGCTTCT	HEK293T	FANCF	FANCF_293T_PE2_3	0.1295152437756059	0.2158869860440508	0.3945397953297526	0.2466473417164697
Rand30_10_20	ATACCTAACGGAATCCAAGGAGCACAGTAC	HEK293T	FANCF	FANCF_293T_PE2_3	0.113682084389835	0.440966764574342	0.4198192330167848	0.3248226939936539
ELMI000540	ATCAATGGCACTTCCACT	HEK293T	FANCF	FANCF_293T_PE2_3	0.1961855380398418	0	0.4073113443634823	0.2011656274677747
ELMI003384	ATCAGTGGCTCTCTGTTCGAC	HEK293T	FANCF	FANCF_293T_PE2_3	0.1867308133150302	0.12552519832485531	0.1349741405075469	0.1490767173824775
ELMI000273	ATCGAGACGTTACTTGAAGCCGCCAGATTCCTG	HEK293T	FANCF	FANCF_293T_PE2_3	0.3795589593097348	0	0	0.1265196531032449
ELMI002336	ATGGGCGGACTCTTCAGTAGG	HEK293T	FANCF	FANCF_293T_PE2_3	0.1080045819174042	0.4122627808869012	0.3006609596934579	0.2736427741659211
ELMI001624	ATGTTCGAGAATCCACTATAT	HEK293T	FANCF	FANCF_293T_PE2_3	0.1950879965682903	0.2826324294905057	0.4884278236265317	0.3220494165617759
ELMI002156	ATTATTTATAACTTCCTG	HEK293T	FANCF	FANCF_293T_PE2_3	0.1008042764562439	0.3128132375953916	0.5213954337363184	0.3116709825959846
ELMI003345	ATTGTGAAAAACCTGAAGGACACCCTC	HEK293T	FANCF	FANCF_293T_PE2_3	0.118461076472465	0.0828466308944045	0.0724536511815403	0.0912537861828032
ELMI000914	CAAAACCTGACTAAACGGATCGATTCTCTCCCCTTAACCGAG	HEK293T	FANCF	FANCF_293T_PE2_3	0.174515714535173	0.0784811186684708	0.1304165721267726	0.1278044684434721
ELMI002410	CACCTGCGTCAGCAATCCTAT	HEK293T	FANCF	FANCF_293T_PE2_3	0.455842867798456	0.1539542502102755	0.690968535809277	0.4335885512726695
ELMI002424	CACTTCAGAGTGTGGTCACAC	HEK293T	FANCF	FANCF_293T_PE2_3	0.1908925557818754	0.7283220298409188	0.504120283823368	0.4744449564820541
ELMI001016	CAGAAGGAAAACTCT	HEK293T	FANCF	FANCF_293T_PE2_3	0.1672516996958364	0.2683291688887596	0.0226785818738967	0.1527531501528309
Rand20_2_5	CAGGCGGCCAGCTGCCTGGC	HEK293T	FANCF	FANCF_293T_PE2_3	0.332114089396018	0.4983255993648392	0.8732240046749125	0.5678878978119232
ELMI000937	CAGTATCGGGTGGACCACTTGCTGTCA	HEK293T	FANCF	FANCF_293T_PE2_3	0.3811145288151025	0.3506735699234053	0.351613307204534	0.361133801981014
ELMI003398	CCCCCACCAGCACCTCCCCTG	HEK293T	FANCF	FANCF_293T_PE2_3	0.0457187537025	0.0534494392867125	0.1097494650684316	0.069639219352548
Rand20_2_17	CCCCTCACAAGAGGGGAGCA	HEK293T	FANCF	FANCF_293T_PE2_3	0.4025625326012339	0.0631212425862129	0.1066037797639224	0.1907625183171231
ELMI002972	CCCTGGGTGCCG	HEK293T	FANCF	FANCF_293T_PE2_3	0.201426595734769	0.0524760924113409	0.264265159309513	0.1727226158185409
ELMI000532	CCTAATGCCAGCGTGCTG	HEK293T	FANCF	FANCF_293T_PE2_3	0.2364201992310636	1.1378078062750836	0.8880747530537376	0.7541009195199616
ELMI002146	CCTCACGGGTCTCCCAGAGTCAGC	HEK293T	FANCF	FANCF_293T_PE2_3	0.1210307310597202	0.5231359813611456	0.1212811117604044	0.2551492747270901
ELMI001381	CCTGCCGCCAAAAGGGTTAAACTC	HEK293T	FANCF	FANCF_293T_PE2_3	0.0647576218878029	0.084537378463678	0.0139939744338928	0.0544296582617912
ELMI001067	CCTGGTGGCTCCCGA	HEK293T	FANCF	FANCF_293T_PE2_3	0.2260220886167344	0.2434428088724466	0.1953711294506127	0.2216120089799312
ELMI001578	CGCAAGGAGTATTTTATT	HEK293T	FANCF	FANCF_293T_PE2_3	0.1430645308167462	0.1665258912450342	0.4275823137246378	0.2457242452621394
Rand20_2_16	CGGGGCTGGTGTAATGAAACATCGGTCCCG	HEK293T	FANCF	FANCF_293T_PE2_3	0.2905998282215157	0.2599109988844063	0.4748026502960516	0.3417711591339912
Rand30_9_6	CTCAAAGGACTTTGTTCTGCAATGATATTG	HEK293T	FANCF	FANCF_293T_PE2_3	0.1156616231727426	0.2527738547502807	0.3684199810080212	0.2456184863103482
ELMI002958	CTCTGGCTTCCA	HEK293T	FANCF	FANCF_293T_PE2_3	0.0937733899471109	0.3163594497161031	0.2545940798462459	0.2215756398364866
ELMI002940	CTGCAATGGGACACCGATCCTAGCGTGCTC	HEK293T	FANCF	FANCF_293T_PE2_3	0.2926319948524354	1.1394379034187438	0.8998276033836463	0.7772991672182753
ELMI003546	CTGTGGGTG	HEK293T	FANCF	FANCF_293T_PE2_3	0.1113675988393832	0.4549929385505052	0.5021038026880748	0.3561547800259877
ELMI003312	CTTCAGTCTCGTAAGCCACCCAATCTGAGCATAACAATT	HEK293T	FANCF	FANCF_293T_PE2_3	0.1413251444238374	0.1985836845408946	0.1512360851470104	0.1637149713705808
ELMI000274	CTTCTGATATTATTGGAGGCGGCCGAGTACCTT	HEK293T	FANCF	FANCF_293T_PE2_3	0.099103316196325	0.2134534773446814	0.1676473464734806	0.1600680466714957
ELMI000923	GAAATGTTTAGAGAGCTAAACGAGGCTCTGGAGCTTAAGGAC	HEK293T	FANCF	FANCF_293T_PE2_3	0.1495047347763425	0.259402366792656	0.1901908343515434	0.199699311973514
ELMI003379	GACGAAAAAACCGACGATGAG	HEK293T	FANCF	FANCF_293T_PE2_3	0.0272903727163272	0.0225318051047165	0.0602910425898264	0.0367044068036233
ELMI001059	GAGGAACAAGAGGAATAT	HEK293T	FANCF	FANCF_293T_PE2_3	0.0963092641286496	0.1283377961296446	0.2561754095347319	0.1602741565976753
ELMI003575	GATACTGAGGAATTCTACGACGCCCCGGAAGAC	HEK293T	FANCF	FANCF_293T_PE2_3	0.1441735581874186	0.061538815891851	0.083129768656966	0.0962807142454119
ELMI001309	GATAGCGGTATCTGTATGTCA	HEK293T	FANCF	FANCF_293T_PE2_3	0.1816248926384473	0.3188598852293232	0.9462498048302936	0.4822448608993547
ELMI001439	GCATTCTTCAGTCCTTCACCT	HEK293T	FANCF	FANCF_293T_PE2_3	0.0597634608167641	0.0688774276077148	0.0554198457713106	0.061353578065263203
Rand20_1_15	GGAGGGGCACATGCCCTTCG	HEK293T	FANCF	FANCF_293T_PE2_3	0.2924275000971228	0.9881600277074872	1.14693762035347	0.8091750493860266
[truncated: 38,437 more rows]
